# Supplementary material for: Comprehensive Analysis of Betula platyphylla Suk. PIF Gene Family and Their Potential Functions in Growth and Development
Source: Int J Mol Sci. 2022 Dec 5;23(23):15326. doi: 10.3390/ijms232315326 (PMC9738378; doi:10.3390/ijms232315326)
Supplement: Supplementary file 1 [file ijms-23-15326-s001.zip]

Archive with 2 entries (2 files):
- ijms-1963621-Figue S1.pdf
- ijms-1963621-Tables S1-S8.xls
