# Supplementary material for: Comprehensive Analysis of Betula platyphylla Suk. PIF Gene Family and Their Potential Functions in Growth and Development
Source: Int J Mol Sci. 2022 Dec 5;23(23):15326. doi: 10.3390/ijms232315326 (PMC9738378; doi:10.3390/ijms232315326)
Supplement: Supplementary file 1 [file ijms-23-15326-s001.zip › ijms-1963621-Tables S1-S8.xls]

## Sheet: TableS1 Arabidopsis PIF gene fa
TableS1 Arabidopsis PIF gene family member
PIFs gene	AGI number	PhyA/PhyB interaction	Chromosome Location	Gene length	CDs
					length
PIF1	AT2G20180	A/B	Chr2:8704024-8706547 R	1691	1245
PIF2/PIL1	AT2G46970	B	chr2:19295431-19297858	2428	1251
PIF3	AT1G09530	A/B	chr1:3075768-3079654	3887	1575
PIF4	AT2G43010	B	chr2:17886101-17889081	2981	1293
PIF5	AT3G59060	B	chr3:21827905-21830837	2933	1335
PIF6/PIL2	AT3G62090	B	chr3:22988547-22990709	2163	1092
PIF7	AT5G61270	B	chr5:24638491-24640765	2275	1101
PIF8	AT4G00050	B	chr4:17639-20183	2545	1200

## Sheet: tableS2  Putative members of Po
TableS2 Putative members of Populus pilosa PIF gene family
PIFs Gene	Transcript Name	Chromosome Location
PtPIF1	Potri.002G252800	Chr02:3703608..3711244
PtPIF3a	Potri.005G001800	Chr05:106360..113601
PtPIF3b	Potri.013G001300	Chr13:83996..93546
PtPIF4 /5a	Potri.002G055400	Chr02:3705303..3709545
PtPIF4 /5b	Potri.005G207200	Chr05:22153104..22156744
PtPIF8a	Potri.002G143300	Chr02:10651063..10655266
PtPIF8b	Potri.014G066500	Chr14:5402159..5406848
PtPIF9a	Potri.005G139700	Chr05:11648940..11653997
PtPIF9b	Potri.014G025800	Chr14:2209016..2211913
PtPIF10	Potri.014G111400	Chr14:8714454..8717263

## Sheet: tableS3 candidate proteins
TableS3 Candidate proteins
gene ID	Locus	alignments:(bits)	Value
BPChr11G17797	locus=Chr11:26928610:26931540:+	102	4e-23
BPChr08G16198	locus=Chr08:33527696:33532250:-	89	6e-19
BPChr12G25898	locus=Chr12:3852366:3859065:-	82	5e-17
BPChr06G16498	locus=Chr06:4115462:4119588:-	82	5e-17
BPChr05G27408	locus=Chr05:1125580:1127552:-	80	3e-16
BPChr04G09407	locus=Chr04:1830185:1835072:-	80	3e-16
BPChr13G16040	locus=Chr13:16435535:16440667:-	76	5e-15
BPChr12G22339	locus=Chr12:20630146:20633325:-	71	1e-13
BPChr05G31810	locus=Chr05:25498950:25505514:-	66	4e-12
BPChr05G14657	locus=Chr05:18061524:18063890:+	60	3e-10
BPChr13G10317	locus=Chr13:8934343:8936469:+	60	4e-10
BPChr08G15294	locus=Chr08:35720760:35723062:-	59	5e-10
BPChr02G00309	locus=Chr02:2683726:2686032:-	59	5e-10
BPChr01G18056	locus=Chr01:23856989:23859457:-	59	6e-10
BPChr08G11303	locus=Chr08:37958647:37962653:-	57	3e-09
BPChr08G01250	locus=Chr08:39781508:39783953:+	57	3e-09
BPChr04G25971	locus=Chr04:5965379:5970815:+	57	3e-09
BPChr09G01140	locus=Chr09:4981656:4983349:-	54	2e-08
BPChr02G25935	locus=Chr02:17351497:17355608:+	54	2e-08
BPChr02G23454	locus=Chr02:9869141:9871203:+	53	4e-08
BPChr09G01155	locus=Chr09:4968629:4969969:-	52	6e-08
BPChr01G25595	locus=Chr01:23758009:23759481:+	52	6e-08
BPChr08G19072	locus=Chr08:34103412:34104686:+	52	8e-08
BPChr14G12967	locus=Chr14:20110112:20114359:+	52	1e-07
BPChr09G29950	locus=Chr09:9409805:9411599:+	51	1e-07
BPChr09G01161	locus=Chr09:4974483:4976228:+	51	2e-07
BPChr13G21398	locus=Chr13:11588897:11591311:-	50	2e-07
BPChr12G24135	locus=Chr12:15625372:15626861:+	50	4e-07
BPChr06G16504	locus=Chr06:4036770:4040763:-	50	4e-07
BPChr05G08772	locus=Chr05:9571191:9572697:+	50	4e-07
BPChr03G13906	locus=Chr03:10323110:10323856:+	50	4e-07

## Sheet: Table S4 Batch CD-search
Table S4 Batch CD-search
#Batch CD-search tool	NIH/NLM/NCBI
#cdsid	QM3-qcdsearch-3ADFC24AA2A4BA3A-F421DE357F5018
#datatype	hitsConcise Results
#status	0
#Start time	2021-08-28T01:23:32	Run time	0:00:00:29
#status	success
Query	Hit type	PSSM-ID	From	To	E-Value	Bitscore	Accession	Short name	Incomplete	Superfamily
Q#1 - >BPChr01G18056	-	specific	381489	262	347	4.14543e-61	193.042	cd18919	bHLH_AtBPE_like	-
Q#2 - >BPChr01G25595	+	specific	381460	260	322	2.93733e-37	127.893	cd11454	bHLH_AtIND_like	-
Q#3 - >BPChr02G23454	+	specific	381489	158	242	6.41405e-57	179.56	cd18919	bHLH_AtBPE_like	-
Q#4 - >BPChr02G00309	-	specific	381489	298	382	2.74672e-64	202.672	cd18919	bHLH_AtBPE_like	-
Q#4 - >BPChr02G00309	-	superfamily	173412	217	321	0.00188772	40.8947	cl31754	PTZ00121 superfamily	NC
Q#5 - >BPChr02G25935	+	specific	404984	15	193	1.29295e-39	141.592	pfam14215	bHLH-MYC_N	-
Q#5 - >BPChr02G25935	+	superfamily	412148	436	504	1.01639e-31	117.907	cl00081	bHLH_SF superfamily	-
Q#6 - >BPChr03G13906	+	specific	381460	116	171	6.20205e-37	123.271	cd11454	bHLH_AtIND_like	-
Q#7 - >BPChr04G25971	+	specific	381489	227	310	2.21365e-60	188.805	cd18919	bHLH_AtBPE_like	-
Q#7 - >BPChr04G25971	+	superfamily	185638	133	241	9.48213e-07	49.785	cl26350	PTZ00459 superfamily	NC
Q#8 - >BPChr04G09407	-	specific	381451	256	319	1.10864e-31	115.547	cd11445	bHLH_AtPIF_like	-
Q#9 - >BPChr05G31810	-	superfamily	412148	165	229	1.05988e-29	108.684	cl00081	bHLH_SF superfamily	-
Q#10 - >BPChr05G08772	+	superfamily	412148	128	203	1.43408e-33	118.394	cl00081	bHLH_SF superfamily	-
Q#11 - >BPChr05G27408	-	specific	381451	308	365	4.91585e-31	113.621	cd11445	bHLH_AtPIF_like	-
Q#12 - >BPChr05G14657	+	specific	381489	205	290	2.35279e-65	203.828	cd18919	bHLH_AtBPE_like	-
Q#13 - >BPChr06G16498	-	specific	381451	155	217	2.07166e-38	133.266	cd11445	bHLH_AtPIF_like	-
Q#14 - >BPChr06G16504	-	specific	381460	125	181	2.51218e-37	128.278	cd11454	bHLH_AtIND_like	-
Q#15 - >BPChr08G15294	-	specific	381489	307	414	8.3523e-59	189.19	cd18919	bHLH_AtBPE_like	-
Q#15 - >BPChr08G15294	-	superfamily	392272	164	338	0.00246611	40.6033	cl30717	InfB superfamily	C
Q#16 - >BPChr08G01250	+	specific	381489	157	261	3.05229e-55	173.782	cd18919	bHLH_AtBPE_like	-
Q#17 - >BPChr08G11303	-	specific	381489	358	443	1.45122e-62	199.591	cd18919	bHLH_AtBPE_like	-
Q#17 - >BPChr08G11303	-	superfamily	185638	161	372	5.96455e-05	45.1626	cl26350	PTZ00459 superfamily	C
Q#18 - >BPChr08G16198	-	specific	381451	470	532	5.2611e-37	132.496	cd11445	bHLH_AtPIF_like	-
Q#19 - >BPChr08G19072	+	specific	381460	190	252	9.40106e-36	122.5	cd11454	bHLH_AtIND_like	-
Q#20 - >BPChr09G29950	+	specific	381461	154	232	6.9232e-31	112.002	cd11455	bHLH_AtAIG1_like	-
Q#20 - >BPChr09G29950	+	superfamily	415594	244	296	3.0396e-07	47.0638	cl09141	ACT superfamily	C
Q#21 - >BPChr09G01161	+	specific	381460	246	308	4.29293e-35	122.115	cd11454	bHLH_AtIND_like	-
Q#22 - >BPChr09G01155	-	specific	381460	222	284	2.90083e-34	119.419	cd11454	bHLH_AtIND_like	-
Q#23 - >BPChr09G01140	-	specific	381460	270	332	4.5652e-37	127.893	cd11454	bHLH_AtIND_like	-
Q#24 - >BPChr11G17797	+	specific	381451	301	359	1.12675e-35	126.718	cd11445	bHLH_AtPIF_like	-
Q#25 - >BPChr12G25898	-	specific	381451	182	244	6.87565e-38	130.185	cd11445	bHLH_AtPIF_like	-
Q#26 - >BPChr12G24135	+	specific	381489	189	273	5.39999e-55	173.397	cd18919	bHLH_AtBPE_like	-
Q#27 - >BPChr12G22339	-	superfamily	412148	257	321	2.95129e-32	117.928	cl00081	bHLH_SF superfamily	-
Q#28 - >BPChr13G21398	-	specific	381399	211	260	1.877e-13	63.7395	cd11393	bHLH_AtbHLH_like	-
Q#29 - >BPChr13G16040	-	specific	381451	375	435	6.95655e-35	125.562	cd11445	bHLH_AtPIF_like	-
Q#30 - >BPChr13G10317	+	specific	381489	312	397	2.21888e-64	203.057	cd18919	bHLH_AtBPE_like	-
Q#31 - >BPChr14G12967	+	specific	381489	197	282	1.48459e-58	183.027	cd18919	bHLH_AtBPE_like	-

## Sheet: table S5
Table S5 Using European white birch as a reference, search for PIF homologous genes in Chinese white birch transcriptome data
gene ID of European white birch	Location
Bpev01.c0015.g0022.mRNA1	Chr05:1125580:1127552:-
Bpev01.c1527.g0004.mRNA2	Chr05:1125580:1127552:-
Bpev01.c1708.g0006.mRNA1	Chr11:26928610:26931540:+
Bpev01.c0349.g0043.mRNA1	Chr04:1830185:1835072:-
Bpev01.c0555.g0004.mRNA1	Chr12:3852366:3859065:-
Bpev01.c0918.g0013.mRNA1	Chr08:33527696:33532250:-
Bpev01.c1013.g0001.mRNA1	Chr13:16435535:16440667:-

## Sheet: table S6
Table S6 Tandem duplication gene pairs using TBtools
BPChr01G00043,BPChr01G00027
BPChr01G00031,BPChr01G00094
BPChr01G00035,BPChr01G00037
BPChr01G00055,BPChr01G00047
BPChr01G00062,BPChr01G00077
BPChr01G00094,BPChr01G00062
BPChr01G32581,BPChr01G00099
BPChr01G05180,BPChr01G05173
BPChr01G05173,BPChr01G05283
BPChr01G05200,BPChr01G05221
BPChr01G05218,BPChr01G05237
BPChr01G05222,BPChr01G05264
BPChr01G05227,BPChr01G05270
BPChr01G05283,BPChr01G05229
BPChr01G05235,BPChr01G05236
BPChr01G05282,BPChr01G05253
BPChr01G10659,BPChr01G10644
BPChr01G10668,BPChr01G10670
BPChr01G10688,BPChr01G10668
BPChr01G10674,BPChr01G10671
BPChr01G10690,BPChr01G10682
BPChr01G11721,BPChr01G11716
BPChr01G11718,BPChr01G11729
BPChr01G11725,BPChr01G11730
BPChr01G12465,BPChr01G12476
BPChr01G12485,BPChr01G12472
BPChr01G12483,BPChr01G12503
BPChr01G12487,BPChr01G12488
BPChr01G13738,BPChr01G13575
BPChr01G13578,BPChr01G13722
BPChr01G13735,BPChr01G13584
BPChr01G13690,BPChr01G13606
BPChr01G13607,BPChr01G13733
BPChr01G13608,BPChr01G13738
BPChr01G13698,BPChr01G13619
BPChr01G13628,BPChr01G13731
BPChr01G13645,BPChr01G13725
BPChr01G13654,BPChr01G13827
BPChr01G13731,BPChr01G13689
BPChr01G13765,BPChr01G13755
BPChr01G16882,BPChr01G16768
BPChr01G16928,BPChr01G16769
BPChr01G16769,BPChr01G16969
BPChr01G16807,BPChr01G16775
BPChr01G16775,BPChr01G16978
BPChr01G16784,BPChr01G16832
BPChr01G16872,BPChr01G16785
BPChr01G16785,BPChr01G16936
BPChr01G32309,BPChr01G16789
BPChr01G16836,BPChr01G16793
BPChr01G16793,BPChr01G16882
BPChr01G16969,BPChr01G16805
BPChr01G16859,BPChr01G16807
BPChr01G16810,BPChr01G16931
BPChr01G16826,BPChr01G16820
BPChr01G16828,BPChr01G16854
BPChr01G16974,BPChr01G16836
BPChr01G16918,BPChr01G16849
BPChr01G16941,BPChr01G16872
BPChr01G16900,BPChr01G16915
BPChr01G16985,BPChr01G16909
BPChr01G16930,BPChr01G32309
BPChr01G16961,BPChr01G16968
BPChr01G18063,BPChr01G18057
BPChr01G18057,BPChr01G18083
BPChr01G18076,BPChr01G18059
BPChr01G18265,BPChr01G18250
BPChr01G18251,BPChr01G18265
BPChr01G18261,BPChr01G18266
BPChr01G18266,BPChr01G18262
BPChr01G18262,BPChr01G18269
BPChr01G19037,BPChr01G19020
BPChr01G19024,BPChr01G32348
BPChr01G19050,BPChr01G19063
BPChr01G19547,BPChr01G19542
BPChr01G19554,BPChr01G19545
BPChr01G19551,BPChr01G19548
BPChr01G19690,BPChr01G32146
BPChr01G19715,BPChr01G19760
BPChr01G19721,BPChr01G19731
BPChr01G19729,BPChr01G19759
BPChr01G19730,BPChr01G19776
BPChr01G20345,BPChr01G20291
BPChr01G20296,BPChr01G20292
BPChr01G20294,BPChr01G20342
BPChr01G20318,BPChr01G20295
BPChr01G20295,BPChr01G20358
BPChr01G20307,BPChr01G20296
BPChr01G20300,BPChr01G20304
BPChr01G20309,BPChr01G20306
BPChr01G20306,BPChr01G20332
BPChr01G20313,BPChr01G20318
BPChr01G20320,BPChr01G20346
BPChr01G20347,BPChr01G20320
BPChr01G20342,BPChr01G20338
BPChr01G20346,BPChr01G20353
BPChr01G20358,BPChr01G20354
BPChr01G22769,BPChr01G22835
BPChr01G22958,BPChr01G22785
BPChr01G22907,BPChr01G22786
BPChr01G22825,BPChr01G22897
BPChr01G22932,BPChr01G22825
BPChr01G22827,BPChr01G22928
BPChr01G22952,BPChr01G22827
BPChr01G22851,BPChr01G22954
BPChr01G23193,BPChr01G23259
BPChr01G23204,BPChr01G23217
BPChr01G23220,BPChr01G23244
BPChr01G23259,BPChr01G23248
BPChr01G23658,BPChr01G23586
BPChr01G23591,BPChr01G23703
BPChr01G23683,BPChr01G23599
BPChr01G23608,BPChr01G23636
BPChr01G23667,BPChr01G23615
BPChr01G23637,BPChr01G23658
BPChr01G23709,BPChr01G23646
BPChr01G23729,BPChr01G23650
BPChr01G23665,BPChr01G23664
BPChr01G23666,BPChr01G23704
BPChr01G23678,BPChr01G23724
BPChr01G23679,BPChr01G23682
BPChr01G23713,BPChr01G23693
BPChr01G25101,BPChr01G24977
BPChr01G24977,BPChr01G25117
BPChr01G25117,BPChr01G24982
BPChr01G24998,BPChr01G25060
BPChr01G25001,BPChr01G25034
BPChr01G25006,BPChr01G25088
BPChr01G25093,BPChr01G25054
BPChr01G25062,BPChr01G25093
BPChr01G25089,BPChr01G25080
BPChr01G25577,BPChr01G32393
BPChr01G25579,BPChr01G25588
BPChr01G25608,BPChr01G25579
BPChr01G25610,BPChr01G25582
BPChr01G25596,BPChr01G25584
BPChr01G25588,BPChr01G25613
BPChr01G25607,BPChr01G25596
BPChr01G25603,BPChr01G25610
BPChr01G25613,BPChr01G25603
BPChr01G25755,BPChr01G25749
BPChr01G26480,BPChr01G32321
BPChr01G26489,BPChr01G26502
BPChr01G26503,BPChr01G26489
BPChr01G26510,BPChr01G26499
BPChr01G26523,BPChr01G26518
BPChr01G26527,BPChr01G26535
BPChr01G31945,BPChr01G31950
BPChr01G31956,BPChr01G31966
BPChr02G00286,BPChr02G00406
BPChr02G00289,BPChr02G00306
BPChr02G00367,BPChr02G00289
BPChr02G00358,BPChr02G00290
BPChr02G00290,BPChr02G00382
BPChr02G00292,BPChr02G32121
BPChr02G00335,BPChr02G00314
BPChr02G00314,BPChr02G00355
BPChr02G00325,BPChr02G00351
BPChr02G00326,BPChr02G00378
BPChr02G00333,BPChr02G00334
BPChr02G00382,BPChr02G00333
BPChr02G00387,BPChr02G00348
BPChr02G00394,BPChr02G00358
BPChr02G00369,BPChr02G00376
BPChr02G00406,BPChr02G00397
BPChr02G10489,BPChr02G10519
BPChr02G10491,BPChr02G10513
BPChr02G10493,BPChr02G10522
BPChr02G10494,BPChr02G10608
BPChr02G10500,BPChr02G10626
BPChr02G10598,BPChr02G10502
BPChr02G10505,BPChr02G10566
BPChr02G10590,BPChr02G10505
BPChr02G10507,BPChr02G10511
BPChr02G10533,BPChr02G10518
BPChr02G10641,BPChr02G10527
BPChr02G10558,BPChr02G10528
BPChr02G10564,BPChr02G10533
BPChr02G10568,BPChr02G10536
BPChr02G10595,BPChr02G10546
BPChr02G10548,BPChr02G10638
BPChr02G10594,BPChr02G10550
BPChr02G10550,BPChr02G10629
BPChr02G10566,BPChr02G10551
BPChr02G10552,BPChr02G10598
BPChr02G10565,BPChr02G10594
BPChr02G10578,BPChr02G10574
BPChr02G10588,BPChr02G10624
BPChr02G10619,BPChr02G10637
BPChr02G10643,BPChr02G10636
BPChr02G11886,BPChr02G11846
BPChr02G11846,BPChr02G11899
BPChr02G11869,BPChr02G11847
BPChr02G11854,BPChr02G11849
BPChr02G11904,BPChr02G11852
BPChr02G11870,BPChr02G11864
BPChr02G11865,BPChr02G11909
BPChr02G11887,BPChr02G11869
BPChr02G11895,BPChr02G11870
BPChr02G11872,BPChr02G11878
BPChr02G11909,BPChr02G11872
BPChr02G11877,BPChr02G11892
BPChr02G11878,BPChr02G11911
BPChr02G11885,BPChr02G11882
BPChr02G11884,BPChr02G11901
BPChr02G11898,BPChr02G11886
BPChr02G13069,BPChr02G13048
BPChr02G13157,BPChr02G13049
BPChr02G13049,BPChr02G13163
BPChr02G13056,BPChr02G13152
BPChr02G13160,BPChr02G13062
BPChr02G13088,BPChr02G13105
BPChr02G13090,BPChr02G13103
BPChr02G13103,BPChr02G13191
BPChr02G13131,BPChr02G13122
BPChr02G13122,BPChr02G13170
BPChr02G13127,BPChr02G13140
BPChr02G13168,BPChr02G13190
BPChr02G14598,BPChr02G14621
BPChr02G14604,BPChr02G32420
BPChr02G14610,BPChr02G32552
BPChr02G18977,BPChr02G18997
BPChr02G19012,BPChr02G18999
BPChr02G19555,BPChr02G19560
BPChr02G19561,BPChr02G19555
BPChr02G19571,BPChr02G19589
BPChr02G19602,BPChr02G19571
BPChr02G19603,BPChr02G19590
BPChr02G19590,BPChr02G19612
BPChr02G19913,BPChr02G19914
BPChr02G19924,BPChr02G19916
BPChr02G19960,BPChr02G19923
BPChr02G19923,BPChr02G19967
BPChr02G19967,BPChr02G19952
BPChr02G20694,BPChr02G20686
BPChr02G20686,BPChr02G20823
BPChr02G20688,BPChr02G20782
BPChr02G20859,BPChr02G20699
BPChr02G20841,BPChr02G20704
BPChr02G20802,BPChr02G20717
BPChr02G20840,BPChr02G20732
BPChr02G20732,BPChr02G20859
BPChr02G20740,BPChr02G20826
BPChr02G20742,BPChr02G20810
BPChr02G20744,BPChr02G20831
BPChr02G20810,BPChr02G20767
BPChr02G20816,BPChr02G20779
BPChr02G20807,BPChr02G20816
BPChr02G20820,BPChr02G20832
BPChr02G20846,BPChr02G20867
BPChr02G21977,BPChr02G22036
BPChr02G25689,BPChr02G22388
BPChr02G23301,BPChr02G23316
BPChr02G23302,BPChr02G23307
BPChr02G23303,BPChr02G23333
BPChr02G23384,BPChr02G23303
BPChr02G23307,BPChr02G23325
BPChr02G23334,BPChr02G23388
BPChr02G23415,BPChr02G23334
BPChr02G23459,BPChr02G23338
BPChr02G23347,BPChr02G23364
BPChr02G23352,BPChr02G23405
BPChr02G23364,BPChr02G23410
BPChr02G23469,BPChr02G23366
BPChr02G23387,BPChr02G23438
BPChr02G23479,BPChr02G23387
BPChr02G23410,BPChr02G23463
BPChr02G23463,BPChr02G23422
BPChr02G23437,BPChr02G23435
BPChr02G23468,BPChr02G23445
BPChr02G23476,BPChr02G23465
BPChr02G23578,BPChr02G23497
BPChr02G23515,BPChr02G23518
BPChr02G23518,BPChr02G23554
BPChr02G23552,BPChr02G23521
BPChr02G23557,BPChr02G23530
BPChr02G23534,BPChr02G23576
BPChr02G23536,BPChr02G23579
BPChr02G23549,BPChr02G23565
BPChr02G23550,BPChr02G23552
BPChr02G32258,BPChr02G23557
BPChr02G23559,BPChr02G32255
BPChr02G23561,BPChr02G23571
BPChr02G25633,BPChr02G25617
BPChr02G25617,BPChr02G25641
BPChr02G25625,BPChr02G25666
BPChr02G25639,BPChr02G25660
BPChr02G25660,BPChr02G25640
BPChr02G25641,BPChr02G25692
BPChr02G25694,BPChr02G25648
BPChr02G25723,BPChr02G25655
BPChr02G25717,BPChr02G25662
BPChr02G25662,BPChr02G25732
BPChr02G25701,BPChr02G25706
BPChr02G25706,BPChr02G25707
BPChr02G25922,BPChr02G25925
BPChr02G25934,BPChr02G25922
BPChr02G25928,BPChr02G25947
BPChr02G25949,BPChr02G25934
BPChr02G32229,BPChr02G32217
BPChr02G32242,BPChr02G32244
BPChr02G32253,BPChr02G32242
BPChr02G32244,BPChr02G32243
BPChr02G32243,BPChr02G32250
BPChr02G32247,BPChr02G32253
BPChr02G32251,BPChr02G32283
BPChr03G00751,BPChr03G00761
BPChr03G00765,BPChr03G00754
BPChr03G01018,BPChr03G00979
BPChr03G01013,BPChr03G00983
BPChr03G00986,BPChr03G00993
BPChr03G01000,BPChr03G00995
BPChr03G00998,BPChr03G01049
BPChr03G01002,BPChr03G01014
BPChr03G01042,BPChr03G01003
BPChr03G01010,BPChr03G01018
BPChr03G01020,BPChr03G32204
BPChr03G01038,BPChr03G01027
BPChr03G01031,BPChr03G01042
BPChr03G01050,BPChr03G01031
BPChr03G01041,BPChr03G01032
BPChr03G02492,BPChr03G02358
BPChr03G02358,BPChr03G02523
BPChr03G02455,BPChr03G02359
BPChr03G02372,BPChr03G02408
BPChr03G02460,BPChr03G02372
BPChr03G02374,BPChr03G32346
BPChr03G02383,BPChr03G02453
BPChr03G02414,BPChr03G02396
BPChr03G02471,BPChr03G02441
BPChr03G02441,BPChr03G02492
BPChr03G02466,BPChr03G02495
BPChr03G02488,BPChr03G02529
BPChr03G02590,BPChr03G02613
BPChr03G02592,BPChr03G02609
BPChr03G03190,BPChr03G03187
BPChr03G03235,BPChr03G32513
BPChr03G03326,BPChr03G03311
BPChr03G03319,BPChr03G03321
BPChr03G03342,BPChr03G03325
BPChr03G03333,BPChr03G03326
BPChr03G15671,BPChr03G03336
BPChr03G03353,BPChr03G03342
BPChr03G04537,BPChr03G04480
BPChr03G04498,BPChr03G04489
BPChr03G04527,BPChr03G04491
BPChr03G04491,BPChr03G04564
BPChr03G04514,BPChr03G04493
BPChr03G04499,BPChr03G04571
BPChr03G04502,BPChr03G04537
BPChr03G04561,BPChr03G04502
BPChr03G04507,BPChr03G04551
BPChr03G04590,BPChr03G04507
BPChr03G04532,BPChr03G04552
BPChr03G04534,BPChr03G04560
BPChr03G04588,BPChr03G04534
BPChr03G04552,BPChr03G04573
BPChr03G04562,BPChr03G04561
BPChr03G04913,BPChr03G04970
BPChr03G07547,BPChr03G07542
BPChr03G07595,BPChr03G07548
BPChr03G07600,BPChr03G07587
BPChr03G07603,BPChr03G07591
BPChr03G09635,BPChr03G09626
BPChr03G09629,BPChr03G09711
BPChr03G09650,BPChr03G09709
BPChr03G09652,BPChr03G32482
BPChr03G09662,BPChr03G09657
BPChr03G09659,BPChr03G09691
BPChr03G09697,BPChr03G09659
BPChr03G09702,BPChr03G09712
BPChr03G10840,BPChr03G10817
BPChr03G10819,BPChr03G10892
BPChr03G10824,BPChr03G10903
BPChr03G10836,BPChr03G10947
BPChr03G10841,BPChr03G10846
BPChr03G10842,BPChr03G10937
BPChr03G10861,BPChr03G10860
BPChr03G10860,BPChr03G10879
BPChr03G10879,BPChr03G10877
BPChr03G10912,BPChr03G10934
BPChr03G10938,BPChr03G10916
BPChr03G10937,BPChr03G10938
BPChr03G11565,BPChr03G11666
BPChr03G11596,BPChr03G11616
BPChr03G32165,BPChr03G11602
BPChr03G11667,BPChr03G11613
BPChr03G11668,BPChr03G11615
BPChr03G11639,BPChr03G32165
BPChr03G11711,BPChr03G32225
BPChr03G13890,BPChr03G13875
BPChr03G13893,BPChr03G13877
BPChr03G13880,BPChr03G13967
BPChr03G13881,BPChr03G13905
BPChr03G13912,BPChr03G13950
BPChr03G13967,BPChr03G13915
BPChr03G13915,BPChr03G32518
BPChr03G13925,BPChr03G13944
BPChr03G32518,BPChr03G13948
BPChr03G13954,BPChr03G13956
BPChr03G13958,BPChr03G13979
BPChr03G13968,BPChr03G13988
BPChr03G13986,BPChr03G32226
BPChr03G15056,BPChr03G15144
BPChr03G15082,BPChr03G15057
BPChr03G15059,BPChr03G15066
BPChr03G15121,BPChr03G15059
BPChr03G15094,BPChr03G15060
BPChr03G15060,BPChr03G15126
BPChr03G15066,BPChr03G15102
BPChr03G15072,BPChr03G15136
BPChr03G15149,BPChr03G15082
BPChr03G15129,BPChr03G15086
BPChr03G15102,BPChr03G15094
BPChr03G15110,BPChr03G15121
BPChr03G15131,BPChr03G15117
BPChr03G15665,BPChr03G15691
BPChr03G32566,BPChr03G18177
BPChr03G18227,BPChr03G18188
BPChr03G18193,BPChr03G18207
BPChr03G18207,BPChr03G18220
BPChr03G18232,BPChr03G18208
BPChr03G18209,BPChr03G32566
BPChr03G18242,BPChr03G18228
BPChr03G18480,BPChr03G18598
BPChr03G18492,BPChr03G18482
BPChr03G18483,BPChr03G32210
BPChr03G18489,BPChr03G18618
BPChr03G18656,BPChr03G18489
BPChr03G18581,BPChr03G18501
BPChr03G18532,BPChr03G18575
BPChr03G18633,BPChr03G18537
BPChr03G18618,BPChr03G18540
BPChr03G18613,BPChr03G18555
BPChr03G18641,BPChr03G18559
BPChr03G18647,BPChr03G18571
BPChr03G18576,BPChr03G18607
BPChr03G18642,BPChr03G18576
BPChr03G18646,BPChr03G18604
BPChr03G18627,BPChr03G18646
BPChr03G19299,BPChr03G19314
BPChr03G19832,BPChr03G19784
BPChr03G19807,BPChr03G19791
BPChr03G19791,BPChr03G19817
BPChr03G19798,BPChr03G19815
BPChr03G19803,BPChr03G19834
BPChr03G19827,BPChr03G19807
BPChr03G19812,BPChr03G19827
BPChr03G19820,BPChr03G19822
BPChr03G23098,BPChr03G23107
BPChr03G23099,BPChr03G23188
BPChr03G23136,BPChr03G23128
BPChr03G23173,BPChr03G23151
BPChr03G23160,BPChr03G23173
BPChr03G28797,BPChr03G28900
BPChr03G28800,BPChr03G28834
BPChr03G28877,BPChr03G28800
BPChr03G28803,BPChr03G28921
BPChr03G28814,BPChr03G28985
BPChr03G28837,BPChr03G28933
BPChr03G28985,BPChr03G28839
BPChr03G28857,BPChr03G28848
BPChr03G29048,BPChr03G28856
BPChr03G28863,BPChr03G29020
BPChr03G28998,BPChr03G28868
BPChr03G28892,BPChr03G28935
BPChr03G29009,BPChr03G28893
BPChr03G28900,BPChr03G28905
BPChr03G28938,BPChr03G28912
BPChr03G28913,BPChr03G29029
BPChr03G28923,BPChr03G28994
BPChr03G29045,BPChr03G28971
BPChr03G28971,BPChr03G29058
BPChr03G29050,BPChr03G29048
BPChr04G32117,BPChr04G00434
BPChr04G00467,BPChr04G32117
BPChr04G00518,BPChr04G00506
BPChr04G00650,BPChr04G00589
BPChr04G00592,BPChr04G00639
BPChr04G00653,BPChr04G00592
BPChr04G00614,BPChr04G32124
BPChr04G00617,BPChr04G00651
BPChr04G00628,BPChr04G00653
BPChr04G00642,BPChr04G00640
BPChr04G00652,BPChr04G00672
BPChr04G01094,BPChr04G01063
BPChr04G01063,BPChr04G32266
BPChr04G01084,BPChr04G01074
BPChr04G01077,BPChr04G01076
BPChr04G01096,BPChr04G01090
BPChr04G01092,BPChr04G01096
BPChr04G01097,BPChr04G01094
BPChr04G02685,BPChr04G02671
BPChr04G02671,BPChr04G02712
BPChr04G02706,BPChr04G02688
BPChr04G02693,BPChr04G02697
BPChr04G02709,BPChr04G02693
BPChr04G02702,BPChr04G02720
BPChr04G03573,BPChr04G03594
BPChr04G03588,BPChr04G03600
BPChr04G03616,BPChr04G03592
BPChr04G03592,BPChr04G03685
BPChr04G03593,BPChr04G03616
BPChr04G03649,BPChr04G03595
BPChr04G03597,BPChr04G03614
BPChr04G03598,BPChr04G03691
BPChr04G03600,BPChr04G03630
BPChr04G03614,BPChr04G03603
BPChr04G03673,BPChr04G03617
BPChr04G03618,BPChr04G03662
BPChr04G03620,BPChr04G03659
BPChr04G03639,BPChr04G03675
BPChr04G03659,BPChr04G03649
BPChr04G03684,BPChr04G03687
BPChr04G04425,BPChr04G04439
BPChr04G05299,BPChr04G05393
BPChr04G05305,BPChr04G05301
BPChr04G05308,BPChr04G05316
BPChr04G05365,BPChr04G05308
BPChr04G05322,BPChr04G05398
BPChr04G05324,BPChr04G05349
BPChr04G05329,BPChr04G05382
BPChr04G05401,BPChr04G05330
BPChr04G05330,BPChr04G05404
BPChr04G05345,BPChr04G05337
BPChr04G05350,BPChr04G05344
BPChr04G05368,BPChr04G05359
BPChr04G05372,BPChr04G05383
BPChr04G06227,BPChr04G06172
BPChr04G06174,BPChr04G06224
BPChr04G09395,BPChr04G09399
BPChr04G10474,BPChr04G10439
BPChr04G10439,BPChr04G10477
BPChr04G10469,BPChr04G10448
BPChr04G10470,BPChr04G10458
BPChr04G14208,BPChr04G14190
BPChr04G14192,BPChr04G14204
BPChr04G14194,BPChr04G14199
BPChr04G14268,BPChr04G14194
BPChr04G14196,BPChr04G14220
BPChr04G14220,BPChr04G14245
BPChr04G14222,BPChr04G14254
BPChr04G14244,BPChr04G14246
BPChr04G14266,BPChr04G14267
BPChr04G18157,BPChr04G18165
BPChr04G18160,BPChr04G18172
BPChr04G18319,BPChr04G18275
BPChr04G18302,BPChr04G18319
BPChr04G18303,BPChr04G18324
BPChr04G18337,BPChr04G18338
BPChr04G18369,BPChr04G18354
BPChr04G21807,BPChr04G21888
BPChr04G21890,BPChr04G21807
BPChr04G21888,BPChr04G21808
BPChr04G21912,BPChr04G21823
BPChr04G21877,BPChr04G21838
BPChr04G21866,BPChr04G21864
BPChr04G21865,BPChr04G21866
BPChr04G32367,BPChr04G21890
BPChr04G22753,BPChr04G22744
BPChr04G22756,BPChr04G22757
BPChr04G23866,BPChr04G23740
BPChr04G23740,BPChr04G23891
BPChr04G23833,BPChr04G23742
BPChr04G23746,BPChr04G23769
BPChr04G23747,BPChr04G23759
BPChr04G23762,BPChr04G23747
BPChr04G23748,BPChr04G23865
BPChr04G32245,BPChr04G23752
BPChr04G23757,BPChr04G23794
BPChr04G23846,BPChr04G23760
BPChr04G23812,BPChr04G23762
BPChr04G23851,BPChr04G23770
BPChr04G23770,BPChr04G23874
BPChr04G23775,BPChr04G23828
BPChr04G23874,BPChr04G23784
BPChr04G23865,BPChr04G23788
BPChr04G23792,BPChr04G23833
BPChr04G23808,BPChr04G23890
BPChr04G23849,BPChr04G23821
BPChr04G23842,BPChr04G23866
BPChr04G23854,BPChr04G23867
BPChr04G23868,BPChr04G23869
BPChr04G23936,BPChr04G23995
BPChr04G24008,BPChr04G23955
BPChr04G23977,BPChr04G23956
BPChr04G24004,BPChr04G23972
BPChr04G23990,BPChr04G23981
BPChr04G24420,BPChr04G24479
BPChr04G24444,BPChr04G24465
BPChr04G24538,BPChr04G24449
BPChr04G24490,BPChr04G24507
BPChr04G24879,BPChr04G24900
BPChr04G24891,BPChr04G24915
BPChr04G24911,BPChr04G24894
BPChr04G24894,BPChr04G24928
BPChr04G24903,BPChr04G24917
BPChr04G24905,BPChr04G24911
BPChr04G25221,BPChr04G25190
BPChr04G25215,BPChr04G25191
BPChr04G25206,BPChr04G25214
BPChr04G25216,BPChr04G25206
BPChr04G25209,BPChr04G25222
BPChr04G25211,BPChr04G25217
BPChr04G25222,BPChr04G25216
BPChr04G25224,BPChr04G25228
BPChr04G25525,BPChr04G25541
BPChr04G25535,BPChr04G25540
BPChr04G25540,BPChr04G25537
BPChr04G25959,BPChr04G25992
BPChr04G25964,BPChr04G25963
BPChr04G25970,BPChr04G25964
BPChr04G25974,BPChr04G25966
BPChr04G25966,BPChr04G25989
BPChr04G25973,BPChr04G25990
BPChr04G25977,BPChr04G25974
BPChr04G25976,BPChr04G25996
BPChr04G25989,BPChr04G25979
BPChr04G26248,BPChr04G26243
BPChr04G26245,BPChr04G26254
BPChr04G26254,BPChr04G26248
BPChr04G26257,BPChr04G26251
BPChr04G26251,BPChr04G26259
BPChr04G27149,BPChr04G27132
BPChr04G27156,BPChr04G27136
BPChr04G27136,BPChr04G27184
BPChr04G27210,BPChr04G27141
BPChr04G27177,BPChr04G27161
BPChr04G27161,BPChr04G27219
BPChr04G27190,BPChr04G27185
BPChr04G27200,BPChr04G27198
BPChr04G27258,BPChr04G27261
BPChr04G32312,BPChr04G32245
BPChr04G32263,BPChr04G32303
BPChr04G32286,BPChr04G32264
BPChr04G32268,BPChr04G32278
BPChr04G32313,BPChr04G32312
BPChr04G32366,BPChr04G32367
BPChr05G00153,BPChr05G00107
BPChr05G00143,BPChr05G00114
BPChr05G00162,BPChr05G00125
BPChr05G00163,BPChr05G00153
BPChr05G03944,BPChr05G03888
BPChr05G03894,BPChr05G03924
BPChr05G03896,BPChr05G03915
BPChr05G03904,BPChr05G03923
BPChr05G03943,BPChr05G03906
BPChr05G03933,BPChr05G03919
BPChr05G03923,BPChr05G03937
BPChr05G03937,BPChr05G03944
BPChr05G04595,BPChr05G04726
BPChr05G04596,BPChr05G04657
BPChr05G04717,BPChr05G04596
BPChr05G04609,BPChr05G04728
BPChr05G04726,BPChr05G04613
BPChr05G04622,BPChr05G04648
BPChr05G04681,BPChr05G04624
BPChr05G04628,BPChr05G04682
BPChr05G04684,BPChr05G04628
BPChr05G04669,BPChr05G04637
BPChr05G04667,BPChr05G04641
BPChr05G04648,BPChr05G04669
BPChr05G04727,BPChr05G04658
BPChr05G04677,BPChr05G04730
BPChr05G04679,BPChr05G04684
BPChr05G04690,BPChr05G04710
BPChr05G07461,BPChr05G07471
BPChr05G07816,BPChr05G07785
BPChr05G07819,BPChr05G07801
BPChr05G07805,BPChr05G07851
BPChr05G07845,BPChr05G07816
BPChr05G08788,BPChr05G08718
BPChr05G08719,BPChr05G08792
BPChr05G08720,BPChr05G08760
BPChr05G08814,BPChr05G08722
BPChr05G08811,BPChr05G08728
BPChr05G08731,BPChr05G08813
BPChr05G08744,BPChr05G08766
BPChr05G08782,BPChr05G08744
BPChr05G08835,BPChr05G08752
BPChr05G08757,BPChr05G08843
BPChr05G08809,BPChr05G08770
BPChr05G08773,BPChr05G08848
BPChr05G08777,BPChr05G08781
BPChr05G32300,BPChr05G08801
BPChr05G08856,BPChr05G08811
BPChr05G08864,BPChr05G08882
BPChr05G08876,BPChr05G08868
BPChr05G11227,BPChr05G11218
BPChr05G11220,BPChr05G11222
BPChr05G11224,BPChr05G11227
BPChr05G11228,BPChr05G11224
BPChr05G11230,BPChr05G11226
BPChr05G13007,BPChr05G12992
BPChr05G13005,BPChr05G13021
BPChr05G32452,BPChr05G13005
BPChr05G13012,BPChr05G13011
BPChr05G13030,BPChr05G13019
BPChr05G13021,BPChr05G32422
BPChr05G13415,BPChr05G13416
BPChr05G14421,BPChr05G14445
BPChr05G14435,BPChr05G14436
BPChr05G14819,BPChr05G14641
BPChr05G14654,BPChr05G14774
BPChr05G14791,BPChr05G14655
BPChr05G14697,BPChr05G14659
BPChr05G14673,BPChr05G14855
BPChr05G14678,BPChr05G14898
BPChr05G14919,BPChr05G14678
BPChr05G14699,BPChr05G14820
BPChr05G14901,BPChr05G14699
BPChr05G14705,BPChr05G14845
BPChr05G14812,BPChr05G14709
BPChr05G14944,BPChr05G14728
BPChr05G14771,BPChr05G14778
BPChr05G14858,BPChr05G14776
BPChr05G14781,BPChr05G14808
BPChr05G14788,BPChr05G14987
BPChr05G14796,BPChr05G15007
BPChr05G14798,BPChr05G15029
BPChr05G14964,BPChr05G14810
BPChr05G14850,BPChr05G14868
BPChr05G14852,BPChr05G14993
BPChr05G14862,BPChr05G14957
BPChr05G14874,BPChr05G14896
BPChr05G14955,BPChr05G15011
BPChr05G14960,BPChr05G14980
BPChr05G14962,BPChr05G14981
BPChr05G14981,BPChr05G14996
BPChr05G17418,BPChr05G17416
BPChr05G17450,BPChr05G17418
BPChr05G17425,BPChr05G17429
BPChr05G17429,BPChr05G17520
BPChr05G17491,BPChr05G17531
BPChr05G17532,BPChr05G17512
BPChr05G17535,BPChr05G17550
BPChr05G19184,BPChr05G19178
BPChr05G19279,BPChr05G19255
BPChr05G19260,BPChr05G19266
BPChr05G21131,BPChr05G21000
BPChr05G21000,BPChr05G21146
BPChr05G21065,BPChr05G21003
BPChr05G21006,BPChr05G21050
BPChr05G21105,BPChr05G21013
BPChr05G21013,BPChr05G21112
BPChr05G21017,BPChr05G21065
BPChr05G21051,BPChr05G21018
BPChr05G21021,BPChr05G21061
BPChr05G21028,BPChr05G21022
BPChr05G21022,BPChr05G21117
BPChr05G21024,BPChr05G21055
BPChr05G21067,BPChr05G21028
BPChr05G21031,BPChr05G21060
BPChr05G21037,BPChr05G21139
BPChr05G21046,BPChr05G21121
BPChr05G21112,BPChr05G21051
BPChr05G21079,BPChr05G21081
BPChr05G21080,BPChr05G21154
BPChr05G21081,BPChr05G21145
BPChr05G21145,BPChr05G21116
BPChr05G21121,BPChr05G21144
BPChr05G22184,BPChr05G22047
BPChr05G22057,BPChr05G22078
BPChr05G22082,BPChr05G22058
BPChr05G22114,BPChr05G22060
BPChr05G22060,BPChr05G22171
BPChr05G22116,BPChr05G22076
BPChr05G22192,BPChr05G22082
BPChr05G22086,BPChr05G22104
BPChr05G22097,BPChr05G22142
BPChr05G22099,BPChr05G22164
BPChr05G22100,BPChr05G22180
BPChr05G22164,BPChr05G22106
BPChr05G22113,BPChr05G22184
BPChr05G22199,BPChr05G22114
BPChr05G22120,BPChr05G22117
BPChr05G22141,BPChr05G22172
BPChr05G22399,BPChr05G22440
BPChr05G22465,BPChr05G22400
BPChr05G22420,BPChr05G22480
BPChr05G22433,BPChr05G22513
BPChr05G22436,BPChr05G22475
BPChr05G22442,BPChr05G22479
BPChr05G22500,BPChr05G22447
BPChr05G22488,BPChr05G22465
BPChr05G22480,BPChr05G22506
BPChr05G22494,BPChr05G22508
BPChr05G22502,BPChr05G22496
BPChr05G32122,BPChr05G24274
BPChr05G24276,BPChr05G24303
BPChr05G24308,BPChr05G24278
BPChr05G24284,BPChr05G24299
BPChr05G24310,BPChr05G24302
BPChr05G24303,BPChr05G24307
BPChr05G24758,BPChr05G24761
BPChr05G25999,BPChr05G25998
BPChr05G26467,BPChr05G26464
BPChr05G26468,BPChr05G26467
BPChr05G26559,BPChr05G26550
BPChr05G26551,BPChr05G26553
BPChr05G26552,BPChr05G26560
BPChr05G26556,BPChr05G26576
BPChr05G26558,BPChr05G26564
BPChr05G26588,BPChr05G26559
BPChr05G26570,BPChr05G26562
BPChr05G26565,BPChr05G26578
BPChr05G26567,BPChr05G26588
BPChr05G26589,BPChr05G26567
BPChr05G26585,BPChr05G26586
BPChr05G26615,BPChr05G26627
BPChr05G26617,BPChr05G26629
BPChr05G26638,BPChr05G26630
BPChr05G27418,BPChr05G27352
BPChr05G27364,BPChr05G27393
BPChr05G27371,BPChr05G27366
BPChr05G27366,BPChr05G27414
BPChr05G27378,BPChr05G27409
BPChr05G27407,BPChr05G32153
BPChr05G31484,BPChr05G31543
BPChr05G31485,BPChr05G31627
BPChr05G31490,BPChr05G31784
BPChr05G31684,BPChr05G31491
BPChr05G31509,BPChr05G31493
BPChr05G31636,BPChr05G31498
BPChr05G31503,BPChr05G31560
BPChr05G31562,BPChr05G31504
BPChr05G31504,BPChr05G31796
BPChr05G31539,BPChr05G31506
BPChr05G31802,BPChr05G31511
BPChr05G31709,BPChr05G31514
BPChr05G31522,BPChr05G32577
BPChr05G31538,BPChr05G31607
BPChr05G31544,BPChr05G31596
BPChr05G31617,BPChr05G31550
BPChr05G31570,BPChr05G31621
BPChr05G31703,BPChr05G31572
BPChr05G31664,BPChr05G31584
BPChr05G31831,BPChr05G31591
BPChr05G31815,BPChr05G31600
BPChr05G31606,BPChr05G31702
BPChr05G31628,BPChr05G31736
BPChr05G31630,BPChr05G31727
BPChr05G31637,BPChr05G31681
BPChr05G31702,BPChr05G31644
BPChr05G31648,BPChr05G31733
BPChr05G31733,BPChr05G31652
BPChr05G31690,BPChr05G31659
BPChr05G31659,BPChr05G31767
BPChr05G31660,BPChr05G31692
BPChr05G31663,BPChr05G31711
BPChr05G31755,BPChr05G31664
BPChr05G31779,BPChr05G31684
BPChr05G31691,BPChr05G31825
BPChr05G31735,BPChr05G31704
BPChr05G31744,BPChr05G31777
BPChr05G31754,BPChr05G31755
BPChr05G31769,BPChr05G31804
BPChr05G31799,BPChr05G31770
BPChr05G32479,BPChr05G32510
BPChr06G00188,BPChr06G00273
BPChr06G00271,BPChr06G00189
BPChr06G00194,BPChr06G00232
BPChr06G00218,BPChr06G00215
BPChr06G00226,BPChr06G00230
BPChr06G00246,BPChr06G00251
BPChr06G32532,BPChr06G00270
BPChr06G02268,BPChr06G02123
BPChr06G02239,BPChr06G02125
BPChr06G02226,BPChr06G02130
BPChr06G02274,BPChr06G02132
BPChr06G02245,BPChr06G02140
BPChr06G02140,BPChr06G02280
BPChr06G02218,BPChr06G02141
BPChr06G02257,BPChr06G02142
BPChr06G02279,BPChr06G02143
BPChr06G02173,BPChr06G02146
BPChr06G02149,BPChr06G02178
BPChr06G02235,BPChr06G02159
BPChr06G02170,BPChr06G02235
BPChr06G02183,BPChr06G02277
BPChr06G02290,BPChr06G02187
BPChr06G02190,BPChr06G02239
BPChr06G02221,BPChr06G02249
BPChr06G02260,BPChr06G02222
BPChr06G02258,BPChr06G02226
BPChr06G02266,BPChr06G02243
BPChr06G02660,BPChr06G02637
BPChr06G02642,BPChr06G02641
BPChr06G02663,BPChr06G02642
BPChr06G04898,BPChr06G04863
BPChr06G04896,BPChr06G04870
BPChr06G07936,BPChr06G07886
BPChr06G07887,BPChr06G07916
BPChr06G07889,BPChr06G07920
BPChr06G07898,BPChr06G07893
BPChr06G07896,BPChr06G07911
BPChr06G07919,BPChr06G07899
BPChr06G07909,BPChr06G07941
BPChr06G07912,BPChr06G07936
BPChr06G07940,BPChr06G07912
BPChr06G07916,BPChr06G07940
BPChr06G07944,BPChr06G07921
BPChr06G07928,BPChr06G07934
BPChr06G07941,BPChr06G07939
BPChr06G08052,BPChr06G08139
BPChr06G08077,BPChr06G08163
BPChr06G08130,BPChr06G08085
BPChr06G08129,BPChr06G08089
BPChr06G08089,BPChr06G08174
BPChr06G08090,BPChr06G08153
BPChr06G08458,BPChr06G08497
BPChr06G08532,BPChr06G08463
BPChr06G08463,BPChr06G08596
BPChr06G08467,BPChr06G08482
BPChr06G08541,BPChr06G08470
BPChr06G08524,BPChr06G08553
BPChr06G08539,BPChr06G08587
BPChr06G08613,BPChr06G08621
BPChr06G08619,BPChr06G08614
BPChr06G09438,BPChr06G09598
BPChr06G09461,BPChr06G09526
BPChr06G09472,BPChr06G09495
BPChr06G09510,BPChr06G09472
BPChr06G09482,BPChr06G09617
BPChr06G09536,BPChr06G09483
BPChr06G09546,BPChr06G09485
BPChr06G09490,BPChr06G09534
BPChr06G09589,BPChr06G09508
BPChr06G09561,BPChr06G09510
BPChr06G09512,BPChr06G09552
BPChr06G09513,BPChr06G09613
BPChr06G09617,BPChr06G09513
BPChr06G09556,BPChr06G09515
BPChr06G09525,BPChr06G09556
BPChr06G09526,BPChr06G09549
BPChr06G09555,BPChr06G09546
BPChr06G09597,BPChr06G09553
BPChr06G09563,BPChr06G09583
BPChr06G09584,BPChr06G09568
BPChr06G09591,BPChr06G09622
BPChr06G10984,BPChr06G11008
BPChr06G10994,BPChr06G11121
BPChr06G11039,BPChr06G11185
BPChr06G11048,BPChr06G11043
BPChr06G11044,BPChr06G11111
BPChr06G11050,BPChr06G11157
BPChr06G11060,BPChr06G11098
BPChr06G11115,BPChr06G11060
BPChr06G11185,BPChr06G11067
BPChr06G11067,BPChr06G11186
BPChr06G11097,BPChr06G11147
BPChr06G11162,BPChr06G11120
BPChr06G13468,BPChr06G13466
BPChr06G13481,BPChr06G13468
BPChr06G13564,BPChr06G13481
BPChr06G13536,BPChr06G13564
BPChr06G13561,BPChr06G13558
BPChr06G16451,BPChr06G16465
BPChr06G16452,BPChr06G16515
BPChr06G16550,BPChr06G16452
BPChr06G16465,BPChr06G16454
BPChr06G16454,BPChr06G16530
BPChr06G16515,BPChr06G16460
BPChr06G16462,BPChr06G16592
BPChr06G16470,BPChr06G16485
BPChr06G16521,BPChr06G16473
BPChr06G16479,BPChr06G16492
BPChr06G16500,BPChr06G16493
BPChr06G16517,BPChr06G16501
BPChr06G16564,BPChr06G16524
BPChr06G16527,BPChr06G16545
BPChr06G16590,BPChr06G16551
BPChr06G16566,BPChr06G16572
BPChr06G16582,BPChr06G16587
BPChr06G16592,BPChr06G16583
BPChr06G19164,BPChr06G19162
BPChr06G19163,BPChr06G19164
BPChr06G19398,BPChr06G19415
BPChr06G19429,BPChr06G19398
BPChr06G19443,BPChr06G19411
BPChr06G19428,BPChr06G19479
BPChr06G19450,BPChr06G19478
BPChr06G19505,BPChr06G19450
BPChr06G19451,BPChr06G19455
BPChr06G19507,BPChr06G19468
BPChr06G19475,BPChr06G19503
BPChr06G19501,BPChr06G19515
BPChr06G20883,BPChr06G20903
BPChr06G20886,BPChr06G20900
BPChr06G20911,BPChr06G20892
BPChr06G21261,BPChr06G21268
BPChr06G21287,BPChr06G21289
BPChr06G21469,BPChr06G21431
BPChr06G21477,BPChr06G21442
BPChr06G21444,BPChr06G21457
BPChr06G21457,BPChr06G21446
BPChr06G21452,BPChr06G21453
BPChr06G21480,BPChr06G21466
BPChr06G22244,BPChr06G22205
BPChr06G22212,BPChr06G22229
BPChr06G22214,BPChr06G22252
BPChr06G22229,BPChr06G22223
BPChr06G22524,BPChr06G22531
BPChr06G22539,BPChr06G22527
BPChr06G22541,BPChr06G22538
BPChr06G22550,BPChr06G22593
BPChr06G22594,BPChr06G22550
BPChr06G22578,BPChr06G22588
BPChr06G22587,BPChr06G22590
BPChr06G22590,BPChr06G32349
BPChr06G22670,BPChr06G22672
BPChr06G25235,BPChr06G25290
BPChr06G25241,BPChr06G25266
BPChr06G25243,BPChr06G25291
BPChr06G25266,BPChr06G25247
BPChr06G25460,BPChr06G25431
BPChr06G25438,BPChr06G25446
BPChr06G25491,BPChr06G25447
BPChr06G25450,BPChr06G25477
BPChr06G25478,BPChr06G25456
BPChr06G25485,BPChr06G25457
BPChr06G25457,BPChr06G25488
BPChr06G25476,BPChr06G25463
BPChr06G25488,BPChr06G25474
BPChr06G26111,BPChr06G26100
BPChr06G29584,BPChr06G29277
BPChr06G29286,BPChr06G29514
BPChr06G29293,BPChr06G29388
BPChr06G29482,BPChr06G29294
BPChr06G29295,BPChr06G29447
BPChr06G29328,BPChr06G29485
BPChr06G29353,BPChr06G29486
BPChr06G29596,BPChr06G29358
BPChr06G29619,BPChr06G29386
BPChr06G29395,BPChr06G29405
BPChr06G29408,BPChr06G32396
BPChr06G32467,BPChr06G29408
BPChr06G29458,BPChr06G29439
BPChr06G29441,BPChr06G29484
BPChr06G29624,BPChr06G29441
BPChr06G29615,BPChr06G29455
BPChr06G29533,BPChr06G29479
BPChr06G29485,BPChr06G29526
BPChr06G29543,BPChr06G29588
BPChr06G30688,BPChr06G30184
BPChr06G30585,BPChr06G30191
BPChr06G31255,BPChr06G30197
BPChr06G30204,BPChr06G30927
BPChr06G30892,BPChr06G30209
BPChr06G30220,BPChr06G31128
BPChr06G30712,BPChr06G30221
BPChr06G30222,BPChr06G30611
BPChr06G31119,BPChr06G30225
BPChr06G30259,BPChr06G30892
BPChr06G30262,BPChr06G31224
BPChr06G30270,BPChr06G30713
BPChr06G30281,BPChr06G30490
BPChr06G30501,BPChr06G30292
BPChr06G30629,BPChr06G30293
BPChr06G30700,BPChr06G30300
BPChr06G30303,BPChr06G30544
BPChr06G30344,BPChr06G30322
BPChr06G30325,BPChr06G30588
BPChr06G31147,BPChr06G30331
BPChr06G32332,BPChr06G30345
BPChr06G30963,BPChr06G30347
BPChr06G30374,BPChr06G30351
BPChr06G30366,BPChr06G32233
BPChr06G30649,BPChr06G30377
BPChr06G31028,BPChr06G30378
BPChr06G30645,BPChr06G30394
BPChr06G30757,BPChr06G30404
BPChr06G30811,BPChr06G30410
BPChr06G30412,BPChr06G30577
BPChr06G30719,BPChr06G30425
BPChr06G30435,BPChr06G31168
BPChr06G31070,BPChr06G30466
BPChr06G31185,BPChr06G30477
BPChr06G30488,BPChr06G30908
BPChr06G31415,BPChr06G30489
BPChr06G30553,BPChr06G30501
BPChr06G30504,BPChr06G31289
BPChr06G30672,BPChr06G30516
BPChr06G30517,BPChr06G31434
BPChr06G30525,BPChr06G30777
BPChr06G31153,BPChr06G30525
BPChr06G30845,BPChr06G30541
BPChr06G30927,BPChr06G30545
BPChr06G31325,BPChr06G30548
BPChr06G30613,BPChr06G30551
BPChr06G30556,BPChr06G31072
BPChr06G30573,BPChr06G31334
BPChr06G31296,BPChr06G30590
BPChr06G31383,BPChr06G30592
BPChr06G30594,BPChr06G32332
BPChr06G30601,BPChr06G31296
BPChr06G30605,BPChr06G30677
BPChr06G30610,BPChr06G30619
BPChr06G30611,BPChr06G31473
BPChr06G31085,BPChr06G30645
BPChr06G31206,BPChr06G30670
BPChr06G30692,BPChr06G31457
BPChr06G30701,BPChr06G30897
BPChr06G31193,BPChr06G30705
BPChr06G30714,BPChr06G31263
BPChr06G31393,BPChr06G30714
BPChr06G30715,BPChr06G31070
BPChr06G31164,BPChr06G30715
BPChr06G30721,BPChr06G30778
BPChr06G30722,BPChr06G31276
BPChr06G31280,BPChr06G30724
BPChr06G30725,BPChr06G31153
BPChr06G30973,BPChr06G30743
BPChr06G30770,BPChr06G30880
BPChr06G31352,BPChr06G30870
BPChr06G30879,BPChr06G31190
BPChr06G30890,BPChr06G31261
BPChr06G30893,BPChr06G31192
BPChr06G30899,BPChr06G31129
BPChr06G30913,BPChr06G31425
BPChr06G30922,BPChr06G31220
BPChr06G30933,BPChr06G32227
BPChr06G30938,BPChr06G31028
BPChr06G30965,BPChr06G31171
BPChr06G31054,BPChr06G30999
BPChr06G31289,BPChr06G31032
BPChr06G31096,BPChr06G31162
BPChr06G31100,BPChr06G31330
BPChr06G31380,BPChr06G31101
BPChr06G31452,BPChr06G31102
BPChr06G31120,BPChr06G31212
BPChr06G31466,BPChr06G31145
BPChr06G31203,BPChr06G31169
BPChr06G31172,BPChr06G31405
BPChr06G31244,BPChr06G32228
BPChr06G31249,BPChr06G32333
BPChr06G31250,BPChr06G31389
BPChr06G31251,BPChr06G32232
BPChr06G31359,BPChr06G31371
BPChr06G31363,BPChr06G31377
BPChr06G32333,BPChr06G31432
BPChr06G32357,BPChr06G32389
BPChr06G32396,BPChr06G32357
BPChr06G32369,BPChr06G32368
BPChr06G32412,BPChr06G32391
BPChr06G32391,BPChr06G32459
BPChr06G32471,BPChr06G32434
BPChr06G32435,BPChr06G32470
BPChr06G32469,BPChr06G32467
BPChr07G00014,BPChr07G00004
BPChr07G00008,BPChr07G00020
BPChr07G00020,BPChr07G00014
BPChr07G00168,BPChr07G00173
BPChr07G00181,BPChr07G00174
BPChr07G00178,BPChr07G00181
BPChr07G01560,BPChr07G01582
BPChr07G01562,BPChr07G01604
BPChr07G01590,BPChr07G01579
BPChr07G02873,BPChr07G02851
BPChr07G02851,BPChr07G02917
BPChr07G02937,BPChr07G02882
BPChr07G02917,BPChr07G02910
BPChr07G02927,BPChr07G02933
BPChr07G03271,BPChr07G03268
BPChr07G05559,BPChr07G05609
BPChr07G05599,BPChr07G05569
BPChr07G05576,BPChr07G05601
BPChr07G05930,BPChr07G05935
BPChr07G06550,BPChr07G06566
BPChr07G06561,BPChr07G06555
BPChr07G06555,BPChr07G06567
BPChr07G06557,BPChr07G06561
BPChr07G06566,BPChr07G06558
BPChr07G06569,BPChr07G06564
BPChr07G07724,BPChr07G07727
BPChr07G07725,BPChr07G07732
BPChr07G08671,BPChr07G08670
BPChr07G09740,BPChr07G09734
BPChr07G09754,BPChr07G09742
BPChr07G09814,BPChr07G09873
BPChr07G10009,BPChr07G09841
BPChr07G32579,BPChr07G09842
BPChr07G09850,BPChr07G32579
BPChr07G09982,BPChr07G09863
BPChr07G09956,BPChr07G09868
BPChr07G09888,BPChr07G09872
BPChr07G09872,BPChr07G09973
BPChr07G09898,BPChr07G09916
BPChr07G09900,BPChr07G09962
BPChr07G09924,BPChr07G09982
BPChr07G09935,BPChr07G10034
BPChr07G09936,BPChr07G09967
BPChr07G09954,BPChr07G10013
BPChr07G10015,BPChr07G09974
BPChr07G12429,BPChr07G12386
BPChr07G12386,BPChr07G12446
BPChr07G12447,BPChr07G12403
BPChr07G12415,BPChr07G12407
BPChr07G12435,BPChr07G32578
BPChr07G14107,BPChr07G14135
BPChr07G14139,BPChr07G14121
BPChr07G14148,BPChr07G14141
BPChr07G15637,BPChr07G15597
BPChr07G15602,BPChr07G15611
BPChr07G15622,BPChr07G15602
BPChr07G15611,BPChr07G15645
BPChr07G15613,BPChr07G15639
BPChr07G15651,BPChr07G15626
BPChr07G15642,BPChr07G15630
BPChr07G15650,BPChr07G15642
BPChr07G17336,BPChr07G17327
BPChr07G17345,BPChr07G17343
BPChr07G17343,BPChr07G17355
BPChr07G17351,BPChr07G17352
BPChr07G17352,BPChr07G17361
BPChr07G17363,BPChr07G17364
BPChr07G17367,BPChr07G30021
BPChr07G18947,BPChr07G18814
BPChr07G18937,BPChr07G18816
BPChr07G18818,BPChr07G18849
BPChr07G18902,BPChr07G18822
BPChr07G18826,BPChr07G18871
BPChr07G18856,BPChr07G18831
BPChr07G18835,BPChr07G18932
BPChr07G18839,BPChr07G18926
BPChr07G18841,BPChr07G18857
BPChr07G18848,BPChr07G18920
BPChr07G18876,BPChr07G18853
BPChr07G18878,BPChr07G18924
BPChr07G18917,BPChr07G18880
BPChr07G18899,BPChr07G18887
BPChr07G18907,BPChr07G18889
BPChr07G18949,BPChr07G18900
BPChr07G18924,BPChr07G18917
BPChr07G18918,BPChr07G18939
BPChr07G18932,BPChr07G18947
BPChr07G20209,BPChr07G20224
BPChr07G20220,BPChr07G20211
BPChr07G20226,BPChr07G20228
BPChr07G22602,BPChr07G22621
BPChr07G22620,BPChr07G22631
BPChr07G22656,BPChr07G22620
BPChr07G22621,BPChr07G22653
BPChr07G22649,BPChr07G22628
BPChr07G22662,BPChr07G22629
BPChr07G22657,BPChr07G22638
BPChr07G22646,BPChr07G22644
BPChr07G23274,BPChr07G23261
BPChr07G23291,BPChr07G23271
BPChr07G24794,BPChr07G24788
BPChr07G24829,BPChr07G24798
BPChr07G24800,BPChr07G24829
BPChr07G24848,BPChr07G24837
BPChr07G24847,BPChr07G32538
BPChr07G26399,BPChr07G26438
BPChr07G26457,BPChr07G26399
BPChr07G26409,BPChr07G26404
BPChr07G26405,BPChr07G26427
BPChr07G26410,BPChr07G26447
BPChr07G26442,BPChr07G32425
BPChr07G30154,BPChr07G29965
BPChr07G30037,BPChr07G29970
BPChr07G29978,BPChr07G30004
BPChr07G29979,BPChr07G29983
BPChr07G29983,BPChr07G30143
BPChr07G30135,BPChr07G29987
BPChr07G29988,BPChr07G30031
BPChr07G29991,BPChr07G30142
BPChr07G30081,BPChr07G29994
BPChr07G30020,BPChr07G30114
BPChr07G30049,BPChr07G30037
BPChr07G30039,BPChr07G30157
BPChr07G30165,BPChr07G30041
BPChr07G30053,BPChr07G30144
BPChr07G30156,BPChr07G30065
BPChr07G30121,BPChr07G30067
BPChr07G30092,BPChr07G30076
BPChr07G30076,BPChr07G30149
BPChr07G30103,BPChr07G30174
BPChr07G30120,BPChr07G30109
BPChr07G30169,BPChr07G30137
BPChr07G30149,BPChr07G30156
BPChr07G32101,BPChr07G31985
BPChr07G32017,BPChr07G31997
BPChr07G32031,BPChr07G31998
BPChr07G32001,BPChr07G32013
BPChr07G32003,BPChr07G32002
BPChr07G32073,BPChr07G32003
BPChr07G32004,BPChr07G32101
BPChr07G32005,BPChr07G32073
BPChr07G32061,BPChr07G32008
BPChr07G32014,BPChr07G32064
BPChr07G32066,BPChr07G32014
BPChr07G32029,BPChr07G32017
BPChr07G32060,BPChr07G32041
BPChr07G32058,BPChr07G32065
BPChr07G32110,BPChr07G32058
BPChr07G32064,BPChr07G32098
BPChr07G32103,BPChr07G32066
BPChr07G32075,BPChr07G32069
BPChr07G32069,BPChr07G32110
BPChr07G32351,BPChr07G32353
BPChr07G32352,BPChr07G32442
BPChr07G32353,BPChr07G32370
BPChr07G32500,BPChr07G32395
BPChr07G32466,BPChr07G32441
BPChr07G32461,BPChr07G32462
BPChr07G32472,BPChr07G32461
BPChr07G32463,BPChr07G32472
BPChr08G00777,BPChr08G32557
BPChr08G00786,BPChr08G00794
BPChr08G00804,BPChr08G00789
BPChr08G00792,BPChr08G00816
BPChr08G32557,BPChr08G00803
BPChr08G01304,BPChr08G01268
BPChr08G01288,BPChr08G01283
BPChr08G01291,BPChr08G01298
BPChr08G01368,BPChr08G01362
BPChr08G01477,BPChr08G01393
BPChr08G01405,BPChr08G01447
BPChr08G01422,BPChr08G01410
BPChr08G01410,BPChr08G01483
BPChr08G01510,BPChr08G01419
BPChr08G01531,BPChr08G01422
BPChr08G01464,BPChr08G01445
BPChr08G01507,BPChr08G01527
BPChr08G01690,BPChr08G01682
BPChr08G02120,BPChr08G15710
BPChr08G02974,BPChr08G03086
BPChr08G03176,BPChr08G02976
BPChr08G03001,BPChr08G03180
BPChr08G03125,BPChr08G03009
BPChr08G03106,BPChr08G03016
BPChr08G03145,BPChr08G03034
BPChr08G03062,BPChr08G03072
BPChr08G03185,BPChr08G03063
BPChr08G03072,BPChr08G03125
BPChr08G03183,BPChr08G03077
BPChr08G03151,BPChr08G03082
BPChr08G03086,BPChr08G03186
BPChr08G03174,BPChr08G03115
BPChr08G03132,BPChr08G03174
BPChr08G03150,BPChr08G03142
BPChr08G03155,BPChr08G03165
BPChr08G05129,BPChr08G04976
BPChr08G04993,BPChr08G04984
BPChr08G05000,BPChr08G05152
BPChr08G05012,BPChr08G05023
BPChr08G05018,BPChr08G05046
BPChr08G05022,BPChr08G05089
BPChr08G05030,BPChr08G05087
BPChr08G05123,BPChr08G05038
BPChr08G05042,BPChr08G05150
BPChr08G05165,BPChr08G05055
BPChr08G05058,BPChr08G05070
BPChr08G05071,BPChr08G05076
BPChr08G05086,BPChr08G05109
BPChr08G05126,BPChr08G05098
BPChr08G05109,BPChr08G05117
BPChr08G05150,BPChr08G05116
BPChr08G05119,BPChr08G05126
BPChr08G05127,BPChr08G05137
BPChr08G05144,BPChr08G05151
BPChr08G05415,BPChr08G32569
BPChr08G05434,BPChr08G05432
BPChr08G05448,BPChr08G05435
BPChr08G05553,BPChr08G05554
BPChr08G06249,BPChr08G06250
BPChr08G06252,BPChr08G06277
BPChr08G07610,BPChr08G07645
BPChr08G07627,BPChr08G07622
BPChr08G07634,BPChr08G07627
BPChr08G07629,BPChr08G07634
BPChr08G07639,BPChr08G07643
BPChr08G10751,BPChr08G10694
BPChr08G10701,BPChr08G10717
BPChr08G10748,BPChr08G10705
BPChr08G10705,BPChr08G10762
BPChr08G10707,BPChr08G10807
BPChr08G10722,BPChr08G10710
BPChr08G10712,BPChr08G10792
BPChr08G10760,BPChr08G10722
BPChr08G10726,BPChr08G10751
BPChr08G10731,BPChr08G10735
BPChr08G10733,BPChr08G10747
BPChr08G10735,BPChr08G10804
BPChr08G32137,BPChr08G10746
BPChr08G10762,BPChr08G10750
BPChr08G10810,BPChr08G10768
BPChr08G10785,BPChr08G10813
BPChr08G10788,BPChr08G10808
BPChr08G10799,BPChr08G10803
BPChr08G10811,BPChr08G32137
BPChr08G11213,BPChr08G11202
BPChr08G11207,BPChr08G11205
BPChr08G11205,BPChr08G11213
BPChr08G11209,BPChr08G11207
BPChr08G11208,BPChr08G11209
BPChr08G11233,BPChr08G11255
BPChr08G11265,BPChr08G11233
BPChr08G11238,BPChr08G11300
BPChr08G11248,BPChr08G11279
BPChr08G11314,BPChr08G11291
BPChr08G11309,BPChr08G11314
BPChr08G11337,BPChr08G11340
BPChr08G13195,BPChr08G13387
BPChr08G13271,BPChr08G13204
BPChr08G13211,BPChr08G13241
BPChr08G13212,BPChr08G13310
BPChr08G13213,BPChr08G13311
BPChr08G13256,BPChr08G13219
BPChr08G13291,BPChr08G13226
BPChr08G13231,BPChr08G13295
BPChr08G13234,BPChr08G13277
BPChr08G13292,BPChr08G13239
BPChr08G13242,BPChr08G13280
BPChr08G13250,BPChr08G13320
BPChr08G13260,BPChr08G13301
BPChr08G13263,BPChr08G13276
BPChr08G13386,BPChr08G13267
BPChr08G13392,BPChr08G13278
BPChr08G13325,BPChr08G13284
BPChr08G13304,BPChr08G13384
BPChr08G13318,BPChr08G13312
BPChr08G13329,BPChr08G13324
BPChr08G13324,BPChr08G13337
BPChr08G13335,BPChr08G13392
BPChr08G13343,BPChr08G13344
BPChr08G14100,BPChr08G14096
BPChr08G15035,BPChr08G15047
BPChr08G15332,BPChr08G15284
BPChr08G15291,BPChr08G32550
BPChr08G15464,BPChr08G15292
BPChr08G15299,BPChr08G15338
BPChr08G15390,BPChr08G15314
BPChr08G15347,BPChr08G15317
BPChr08G15325,BPChr08G15410
BPChr08G15351,BPChr08G15334
BPChr08G15336,BPChr08G15429
BPChr08G15462,BPChr08G15347
BPChr08G15358,BPChr08G15370
BPChr08G15376,BPChr08G15426
BPChr08G15378,BPChr08G15390
BPChr08G15463,BPChr08G15378
BPChr08G32550,BPChr08G15379
BPChr08G15424,BPChr08G15393
BPChr08G15393,BPChr08G15463
BPChr08G15414,BPChr08G15462
BPChr08G15426,BPChr08G15461
BPChr08G15470,BPChr08G15517
BPChr08G15519,BPChr08G15470
BPChr08G15479,BPChr08G15525
BPChr08G32380,BPChr08G15491
BPChr08G15508,BPChr08G32116
BPChr08G15724,BPChr08G15854
BPChr08G15828,BPChr08G15726
BPChr08G15733,BPChr08G15820
BPChr08G15740,BPChr08G15872
BPChr08G15815,BPChr08G15742
BPChr08G15748,BPChr08G15758
BPChr08G15820,BPChr08G15748
BPChr08G15849,BPChr08G15757
BPChr08G15843,BPChr08G15762
BPChr08G15775,BPChr08G15830
BPChr08G15877,BPChr08G15787
BPChr08G15872,BPChr08G15817
BPChr08G15827,BPChr08G15884
BPChr08G15830,BPChr08G15848
BPChr08G15878,BPChr08G15869
BPChr08G15888,BPChr08G32371
BPChr08G16107,BPChr08G16130
BPChr08G16193,BPChr08G16119
BPChr08G16130,BPChr08G16205
BPChr08G16282,BPChr08G16132
BPChr08G16159,BPChr08G16293
BPChr08G16160,BPChr08G16204
BPChr08G16175,BPChr08G16170
BPChr08G16170,BPChr08G16242
BPChr08G16241,BPChr08G16172
BPChr08G16197,BPChr08G16206
BPChr08G16203,BPChr08G16272
BPChr08G16205,BPChr08G16241
BPChr08G16236,BPChr08G16211
BPChr08G16233,BPChr08G16221
BPChr08G16227,BPChr08G16243
BPChr08G16293,BPChr08G16235
BPChr08G16404,BPChr08G16438
BPChr08G16439,BPChr08G16406
BPChr08G16422,BPChr08G16407
BPChr08G16410,BPChr08G16433
BPChr08G16425,BPChr08G16436
BPChr08G16440,BPChr08G16429
BPChr08G16728,BPChr08G16706
BPChr08G16724,BPChr08G16728
BPChr08G16993,BPChr08G17025
BPChr08G17046,BPChr08G17004
BPChr08G17012,BPChr08G17063
BPChr08G17018,BPChr08G17042
BPChr08G17103,BPChr08G17018
BPChr08G17087,BPChr08G17031
BPChr08G17097,BPChr08G17046
BPChr08G17048,BPChr08G17067
BPChr08G17067,BPChr08G17097
BPChr08G17152,BPChr08G17177
BPChr08G18140,BPChr08G18139
BPChr08G18147,BPChr08G18145
BPChr08G19081,BPChr08G19154
BPChr08G19096,BPChr08G19082
BPChr08G19082,BPChr08G19138
BPChr08G19088,BPChr08G19085
BPChr08G19152,BPChr08G19100
BPChr08G19100,BPChr08G19157
BPChr08G19104,BPChr08G19112
BPChr08G19157,BPChr08G19117
BPChr08G19125,BPChr08G19120
BPChr08G20391,BPChr08G20369
BPChr08G20369,BPChr08G20398
BPChr08G20387,BPChr08G20377
BPChr08G20377,BPChr08G20401
BPChr08G20390,BPChr08G20408
BPChr08G20394,BPChr08G20407
BPChr08G20414,BPChr08G20422
BPChr08G20423,BPChr08G20414
BPChr08G22984,BPChr08G22983
BPChr08G22999,BPChr08G22984
BPChr08G23904,BPChr08G23897
BPChr08G23907,BPChr08G32379
BPChr08G24150,BPChr08G24180
BPChr08G24156,BPChr08G24173
BPChr08G24185,BPChr08G24171
BPChr08G24173,BPChr08G24184
BPChr08G24787,BPChr08G24777
BPChr08G25571,BPChr08G25574
BPChr08G26699,BPChr08G26673
BPChr08G26673,BPChr08G26792
BPChr08G26702,BPChr08G26692
BPChr08G26692,BPChr08G26783
BPChr08G26728,BPChr08G26696
BPChr08G26696,BPChr08G26780
BPChr08G26749,BPChr08G26699
BPChr08G26701,BPChr08G26728
BPChr08G26794,BPChr08G26703
BPChr08G26760,BPChr08G26708
BPChr08G26744,BPChr08G26714
BPChr08G26780,BPChr08G26726
BPChr08G26746,BPChr08G26786
BPChr08G26795,BPChr08G26770
BPChr08G26773,BPChr08G26795
BPChr08G27437,BPChr08G27479
BPChr08G27472,BPChr08G27529
BPChr08G27556,BPChr08G27473
BPChr08G27548,BPChr08G27476
BPChr08G27492,BPChr08G27606
BPChr08G27503,BPChr08G27568
BPChr08G27507,BPChr08G27621
BPChr08G27562,BPChr08G32519
BPChr08G27631,BPChr08G27586
BPChr08G27590,BPChr08G32564
BPChr08G27635,BPChr08G32514
BPChr08G28434,BPChr08G28501
BPChr08G28521,BPChr08G28455
BPChr08G28458,BPChr08G28561
BPChr08G28467,BPChr08G28543
BPChr08G28486,BPChr08G28503
BPChr08G28546,BPChr08G28525
BPChr08G28539,BPChr08G28588
BPChr08G28581,BPChr08G28572
BPChr08G31868,BPChr08G31882
BPChr08G31910,BPChr08G31869
BPChr08G31870,BPChr08G31900
BPChr08G31913,BPChr08G31873
BPChr08G31886,BPChr08G31902
BPChr08G31893,BPChr08G31921
BPChr08G32260,BPChr08G32259
BPChr08G32259,BPChr08G32261
BPChr08G32261,BPChr08G32262
BPChr08G32292,BPChr08G32281
BPChr08G32281,BPChr08G32294
BPChr08G32496,BPChr08G32361
BPChr08G32371,BPChr08G32388
BPChr08G32418,BPChr08G32476
BPChr08G32419,BPChr08G32427
BPChr08G32426,BPChr08G32449
BPChr08G32495,BPChr08G32426
BPChr08G32427,BPChr08G32496
BPChr08G32541,BPChr08G32433
BPChr09G01161,BPChr09G01140
BPChr09G01141,BPChr09G32323
BPChr09G01142,BPChr09G01147
BPChr09G01143,BPChr09G01202
BPChr09G01155,BPChr09G01161
BPChr09G01222,BPChr09G01162
BPChr09G01206,BPChr09G01169
BPChr09G01179,BPChr09G01222
BPChr09G01202,BPChr09G01206
BPChr09G01608,BPChr09G01616
BPChr09G01617,BPChr09G01608
BPChr09G01611,BPChr09G01650
BPChr09G01616,BPChr09G01664
BPChr09G01650,BPChr09G01617
BPChr09G01629,BPChr09G01641
BPChr09G01676,BPChr09G01658
BPChr09G01659,BPChr09G01669
BPChr09G02352,BPChr09G02337
BPChr09G02343,BPChr09G02349
BPChr09G03999,BPChr09G03958
BPChr09G03958,BPChr09G04086
BPChr09G04089,BPChr09G03965
BPChr09G03977,BPChr09G04092
BPChr09G03983,BPChr09G04082
BPChr09G03989,BPChr09G03999
BPChr09G04138,BPChr09G03989
BPChr09G03994,BPChr09G04138
BPChr09G04121,BPChr09G04030
BPChr09G04106,BPChr09G04070
BPChr09G04125,BPChr09G04089
BPChr09G04812,BPChr09G04736
BPChr09G04822,BPChr09G04738
BPChr09G04778,BPChr09G04741
BPChr09G04753,BPChr09G04743
BPChr09G04751,BPChr09G04822
BPChr09G04760,BPChr09G04753
BPChr09G04851,BPChr09G04755
BPChr09G04817,BPChr09G04760
BPChr09G04765,BPChr09G04829
BPChr09G04777,BPChr09G32214
BPChr09G04792,BPChr09G04817
BPChr09G04841,BPChr09G04792
BPChr09G04830,BPChr09G04812
BPChr09G04816,BPChr09G04834
BPChr09G06401,BPChr09G06308
BPChr09G06312,BPChr09G06502
BPChr09G06502,BPChr09G06326
BPChr09G06511,BPChr09G06334
BPChr09G06336,BPChr09G06468
BPChr09G06485,BPChr09G06338
BPChr09G06470,BPChr09G06341
BPChr09G06344,BPChr09G06367
BPChr09G06347,BPChr09G06465
BPChr09G06534,BPChr09G06356
BPChr09G06378,BPChr09G06467
BPChr09G06467,BPChr09G06381
BPChr09G06499,BPChr09G06417
BPChr09G06422,BPChr09G06495
BPChr09G32453,BPChr09G06431
BPChr09G06483,BPChr09G06435
BPChr09G06466,BPChr09G06451
BPChr09G06484,BPChr09G06517
BPChr09G06495,BPChr09G06511
BPChr09G06543,BPChr09G06501
BPChr09G06518,BPChr09G06507
BPChr09G06533,BPChr09G06518
BPChr09G08191,BPChr09G08181
BPChr09G08186,BPChr09G08187
BPChr09G08336,BPChr09G08323
BPChr09G08337,BPChr09G08325
BPChr09G08693,BPChr09G08673
BPChr09G08678,BPChr09G08697
BPChr09G08681,BPChr09G08682
BPChr09G08682,BPChr09G08701
BPChr09G08694,BPChr09G08691
BPChr09G08706,BPChr09G08694
BPChr09G11931,BPChr09G12073
BPChr09G12026,BPChr09G11936
BPChr09G11937,BPChr09G12087
BPChr09G11967,BPChr09G11938
BPChr09G11963,BPChr09G11957
BPChr09G11957,BPChr09G12130
BPChr09G11962,BPChr09G12029
BPChr09G12134,BPChr09G11962
BPChr09G12013,BPChr09G11967
BPChr09G11988,BPChr09G11970
BPChr09G11970,BPChr09G12074
BPChr09G12099,BPChr09G11972
BPChr09G11977,BPChr09G12104
BPChr09G11982,BPChr09G12151
BPChr09G12164,BPChr09G11982
BPChr09G11986,BPChr09G12190
BPChr09G12132,BPChr09G11988
BPChr09G12137,BPChr09G11989
BPChr09G11993,BPChr09G12166
BPChr09G12050,BPChr09G11995
BPChr09G11999,BPChr09G12134
BPChr09G12112,BPChr09G12023
BPChr09G12174,BPChr09G12027
BPChr09G12029,BPChr09G12143
BPChr09G12034,BPChr09G12115
BPChr09G12192,BPChr09G12036
BPChr09G12042,BPChr09G12132
BPChr09G12172,BPChr09G12050
BPChr09G12143,BPChr09G12055
BPChr09G12055,BPChr09G12178
BPChr09G12059,BPChr09G12135
BPChr09G12195,BPChr09G12064
BPChr09G12065,BPChr09G12165
BPChr09G12171,BPChr09G12066
BPChr09G12067,BPChr09G12106
BPChr09G12167,BPChr09G12067
BPChr09G12133,BPChr09G12093
BPChr09G12160,BPChr09G12095
BPChr09G12101,BPChr09G12173
BPChr09G12121,BPChr09G12174
BPChr09G12151,BPChr09G12186
BPChr09G12190,BPChr09G32252
BPChr09G12231,BPChr09G12238
BPChr09G12238,BPChr09G12254
BPChr09G14465,BPChr09G32183
BPChr09G14507,BPChr09G14467
BPChr09G14477,BPChr09G14469
BPChr09G14525,BPChr09G14474
BPChr09G14482,BPChr09G14477
BPChr09G14504,BPChr09G14481
BPChr09G32183,BPChr09G14495
BPChr09G14518,BPChr09G14525
BPChr09G16379,BPChr09G16301
BPChr09G16310,BPChr09G16359
BPChr09G16318,BPChr09G16331
BPChr09G16359,BPChr09G16353
BPChr09G16368,BPChr09G16372
BPChr09G17901,BPChr09G17886
BPChr09G17917,BPChr09G17902
BPChr09G17903,BPChr09G17917
BPChr09G17911,BPChr09G17904
BPChr09G17922,BPChr09G17926
BPChr09G18001,BPChr09G17997
BPChr09G17998,BPChr09G18002
BPChr09G19975,BPChr09G20006
BPChr09G19986,BPChr09G20197
BPChr09G20058,BPChr09G19987
BPChr09G20197,BPChr09G19989
BPChr09G20041,BPChr09G19994
BPChr09G20006,BPChr09G20043
BPChr09G20202,BPChr09G20012
BPChr09G20013,BPChr09G20129
BPChr09G20017,BPChr09G20145
BPChr09G20099,BPChr09G20027
BPChr09G20030,BPChr09G20108
BPChr09G20153,BPChr09G20030
BPChr09G20034,BPChr09G20175
BPChr09G20040,BPChr09G20038
BPChr09G20038,BPChr09G20089
BPChr09G20043,BPChr09G20185
BPChr09G20114,BPChr09G20046
BPChr09G20129,BPChr09G20050
BPChr09G20119,BPChr09G20052
BPChr09G20135,BPChr09G20053
BPChr09G20074,BPChr09G20072
BPChr09G20073,BPChr09G20117
BPChr09G20076,BPChr09G20149
BPChr09G20095,BPChr09G20087
BPChr09G20087,BPChr09G20136
BPChr09G20199,BPChr09G20103
BPChr09G20107,BPChr09G20154
BPChr09G20184,BPChr09G20114
BPChr09G20115,BPChr09G20158
BPChr09G20190,BPChr09G20115
BPChr09G20186,BPChr09G20141
BPChr09G20182,BPChr09G20152
BPChr09G20158,BPChr09G20176
BPChr09G20502,BPChr09G20543
BPChr09G20552,BPChr09G20504
BPChr09G20630,BPChr09G20505
BPChr09G20524,BPChr09G20576
BPChr09G20534,BPChr09G20526
BPChr09G20619,BPChr09G20529
BPChr09G20541,BPChr09G20581
BPChr09G20548,BPChr09G20630
BPChr09G20584,BPChr09G20561
BPChr09G20565,BPChr09G20608
BPChr09G20604,BPChr09G20572
BPChr09G20592,BPChr09G20582
BPChr09G20608,BPChr09G20587
BPChr09G32198,BPChr09G20620
BPChr09G20633,BPChr09G32198
BPChr09G20931,BPChr09G20944
BPChr09G20982,BPChr09G20931
BPChr09G20947,BPChr09G20932
BPChr09G20935,BPChr09G20940
BPChr09G20940,BPChr09G20962
BPChr09G20977,BPChr09G20956
BPChr09G20959,BPChr09G20969
BPChr09G20969,BPChr09G20982
BPChr09G24061,BPChr09G24052
BPChr09G24064,BPChr09G24055
BPChr09G29664,BPChr09G29703
BPChr09G29686,BPChr09G29771
BPChr09G29690,BPChr09G29696
BPChr09G29696,BPChr09G29741
BPChr09G29732,BPChr09G29698
BPChr09G29706,BPChr09G29889
BPChr09G29889,BPChr09G29714
BPChr09G29717,BPChr09G29731
BPChr09G29734,BPChr09G29884
BPChr09G29825,BPChr09G29763
BPChr09G29763,BPChr09G29930
BPChr09G29765,BPChr09G29864
BPChr09G29819,BPChr09G29867
BPChr09G29924,BPChr09G29874
BPChr09G32355,BPChr09G32416
BPChr09G32364,BPChr09G32374
BPChr09G32438,BPChr09G32364
BPChr09G32447,BPChr09G32375
BPChr09G32499,BPChr09G32424
BPChr09G32528,BPChr09G32453
BPChr09G32556,BPChr09G32555
BPChr10G03288,BPChr10G03307
BPChr10G03358,BPChr10G03560
BPChr10G03470,BPChr10G03372
BPChr10G03381,BPChr10G03483
BPChr10G03401,BPChr10G03499
BPChr10G03407,BPChr10G03563
BPChr10G03564,BPChr10G03416
BPChr10G03420,BPChr10G03470
BPChr10G03429,BPChr10G32187
BPChr10G03499,BPChr10G03433
BPChr10G03476,BPChr10G03440
BPChr10G03552,BPChr10G03442
BPChr10G03498,BPChr10G03459
BPChr10G03566,BPChr10G03460
BPChr10G03517,BPChr10G03461
BPChr10G03461,BPChr10G03540
BPChr10G03567,BPChr10G03476
BPChr10G03483,BPChr10G03482
BPChr10G03546,BPChr10G03497
BPChr10G03500,BPChr10G03546
BPChr10G03570,BPChr10G03512
BPChr10G32208,BPChr10G03525
BPChr10G04387,BPChr10G04230
BPChr10G04385,BPChr10G04233
BPChr10G04233,BPChr10G04395
BPChr10G04243,BPChr10G04254
BPChr10G04351,BPChr10G04243
BPChr10G04245,BPChr10G04332
BPChr10G04395,BPChr10G04245
BPChr10G04249,BPChr10G04315
BPChr10G04257,BPChr10G04266
BPChr10G04264,BPChr10G04385
BPChr10G04279,BPChr10G04265
BPChr10G04316,BPChr10G04270
BPChr10G04281,BPChr10G04317
BPChr10G04389,BPChr10G04306
BPChr10G04309,BPChr10G04380
BPChr10G04312,BPChr10G04351
BPChr10G04323,BPChr10G04349
BPChr10G04360,BPChr10G04323
BPChr10G04329,BPChr10G04339
BPChr10G04341,BPChr10G04330
BPChr10G04330,BPChr10G32421
BPChr10G04333,BPChr10G04355
BPChr10G04337,BPChr10G04362
BPChr10G04372,BPChr10G04338
BPChr10G04349,BPChr10G04350
BPChr10G04386,BPChr10G04354
BPChr10G04381,BPChr10G04360
BPChr10G04367,BPChr10G04365
BPChr10G04380,BPChr10G04379
BPChr10G06027,BPChr10G05947
BPChr10G06029,BPChr10G05962
BPChr10G05965,BPChr10G05984
BPChr10G06021,BPChr10G05985
BPChr10G06012,BPChr10G05993
BPChr10G05996,BPChr10G05995
BPChr10G06033,BPChr10G06029
BPChr10G07987,BPChr10G07978
BPChr10G07989,BPChr10G07987
BPChr10G07992,BPChr10G08011
BPChr10G09421,BPChr10G09427
BPChr10G13851,BPChr10G13852
BPChr10G13853,BPChr10G13851
BPChr10G15185,BPChr10G15170
BPChr10G15172,BPChr10G15197
BPChr10G15259,BPChr10G15172
BPChr10G15174,BPChr10G15216
BPChr10G15272,BPChr10G15174
BPChr10G15203,BPChr10G15176
BPChr10G15178,BPChr10G15237
BPChr10G15179,BPChr10G15220
BPChr10G15195,BPChr10G15182
BPChr10G15255,BPChr10G15188
BPChr10G15190,BPChr10G15196
BPChr10G15197,BPChr10G15244
BPChr10G15210,BPChr10G15231
BPChr10G15216,BPChr10G15242
BPChr10G15244,BPChr10G15225
BPChr10G15230,BPChr10G15274
BPChr10G15237,BPChr10G15233
BPChr10G15233,BPChr10G15240
BPChr10G15265,BPChr10G15235
BPChr10G15240,BPChr10G15238
BPChr10G15261,BPChr10G15239
BPChr10G32451,BPChr10G15261
BPChr10G15263,BPChr10G15275
BPChr10G15274,BPChr10G15271
BPChr10G15926,BPChr10G15894
BPChr10G15943,BPChr10G15904
BPChr10G15935,BPChr10G15907
BPChr10G15942,BPChr10G15914
BPChr10G15946,BPChr10G15926
BPChr10G15931,BPChr10G15959
BPChr10G15968,BPChr10G15946
BPChr10G17282,BPChr10G17272
BPChr10G17277,BPChr10G17283
BPChr10G17288,BPChr10G17282
BPChr10G17577,BPChr10G17579
BPChr10G19362,BPChr10G19341
BPChr10G19358,BPChr10G19352
BPChr10G19365,BPChr10G19375
BPChr10G19370,BPChr10G19366
BPChr10G19386,BPChr10G19367
BPChr10G19375,BPChr10G19386
BPChr10G19868,BPChr10G19879
BPChr10G21533,BPChr10G21562
BPChr10G21561,BPChr10G21534
BPChr10G21538,BPChr10G21665
BPChr10G21675,BPChr10G21538
BPChr10G21622,BPChr10G21565
BPChr10G21594,BPChr10G21566
BPChr10G21571,BPChr10G21618
BPChr10G21618,BPChr10G21586
BPChr10G21586,BPChr10G21656
BPChr10G21590,BPChr10G21672
BPChr10G21596,BPChr10G21622
BPChr10G21598,BPChr10G21640
BPChr10G21599,BPChr10G21692
BPChr10G21608,BPChr10G32515
BPChr10G21621,BPChr10G21619
BPChr10G21634,BPChr10G21626
BPChr10G21662,BPChr10G21677
BPChr10G21664,BPChr10G21693
BPChr10G21692,BPChr10G21678
BPChr10G21729,BPChr10G21757
BPChr10G21797,BPChr10G21729
BPChr10G21732,BPChr10G21739
BPChr10G21734,BPChr10G21802
BPChr10G21735,BPChr10G21765
BPChr10G21736,BPChr10G21770
BPChr10G21777,BPChr10G21736
BPChr10G21796,BPChr10G21755
BPChr10G21770,BPChr10G21792
BPChr10G24048,BPChr10G24031
BPChr10G24738,BPChr10G24741
BPChr10G26236,BPChr10G26211
BPChr10G28197,BPChr10G28329
BPChr10G28264,BPChr10G28200
BPChr10G28204,BPChr10G28380
BPChr10G28205,BPChr10G28280
BPChr10G28259,BPChr10G28212
BPChr10G28399,BPChr10G28213
BPChr10G28214,BPChr10G28243
BPChr10G28215,BPChr10G28427
BPChr10G28410,BPChr10G28216
BPChr10G28218,BPChr10G28353
BPChr10G28227,BPChr10G28354
BPChr10G28379,BPChr10G28229
BPChr10G28232,BPChr10G28298
BPChr10G28349,BPChr10G28240
BPChr10G28412,BPChr10G28245
BPChr10G28261,BPChr10G28282
BPChr10G28381,BPChr10G28262
BPChr10G28290,BPChr10G28270
BPChr10G28274,BPChr10G28271
BPChr10G28332,BPChr10G28277
BPChr10G28288,BPChr10G28281
BPChr10G28293,BPChr10G28379
BPChr10G28380,BPChr10G28293
BPChr10G28294,BPChr10G28425
BPChr10G28326,BPChr10G28295
BPChr10G28306,BPChr10G28381
BPChr10G28354,BPChr10G28309
BPChr10G28313,BPChr10G28349
BPChr10G28369,BPChr10G28318
BPChr10G28348,BPChr10G28378
BPChr11G01827,BPChr11G01704
BPChr11G01812,BPChr11G01712
BPChr11G01720,BPChr11G01819
BPChr11G01794,BPChr11G01721
BPChr11G01727,BPChr11G01800
BPChr11G01777,BPChr11G01733
BPChr11G01733,BPChr11G01802
BPChr11G01735,BPChr11G01758
BPChr11G01753,BPChr11G01756
BPChr11G01818,BPChr11G01772
BPChr11G01790,BPChr11G01778
BPChr11G01822,BPChr11G01801
BPChr11G02071,BPChr11G02074
BPChr11G02087,BPChr11G02092
BPChr11G02098,BPChr11G02104
BPChr11G03714,BPChr11G03708
BPChr11G03713,BPChr11G03711
BPChr11G32325,BPChr11G03724
BPChr11G03755,BPChr11G03738
BPChr11G03789,BPChr11G03748
BPChr11G03778,BPChr11G03758
BPChr11G03812,BPChr11G03762
BPChr11G03768,BPChr11G32325
BPChr11G04398,BPChr11G04419
BPChr11G04413,BPChr11G04404
BPChr11G04420,BPChr11G04411
BPChr11G04415,BPChr11G04412
[truncated: 846 more rows]

## Sheet: tableS7 birch_blast.tab.colline
TableS7 Birch_blast.tab.colline
############### Parameters ###############
# MATCH_SCORE: 50
# MATCH_SIZE: 5
# GAP_PENALTY: -1
# OVERLAP_WINDOW: 5
# E_VALUE: 1e-05
# MAX GAPS: 25
############### Statistics ###############
# Number of collinear genes: 5504, Percentage: 16.20
# Number of all genes: 33967
##########################################
## Alignment 0: score=744.0 e_value=3.2e-36 N=15 Chr01&Chr01 minus
0- 0:	BPChr01G17180	BPChr01G17202	0
0- 1:	BPChr01G17197	BPChr01G17190	3e-148
0- 2:	BPChr01G17215	BPChr01G17188	2e-65
0- 3:	BPChr01G17203	BPChr01G17217	1e-47
0- 4:	BPChr01G17183	BPChr01G17189	9e-41
0- 5:	BPChr01G17186	BPChr01G17211	0
0- 6:	BPChr01G17214	BPChr01G17194	0
0- 7:	BPChr01G17200	BPChr01G17198	0
0- 8:	BPChr01G17199	BPChr01G17204	0
0- 9:	BPChr01G17191	BPChr01G17208	0
0- 10:	BPChr01G17179	BPChr01G17201	0
0- 11:	BPChr01G17213	BPChr01G17206	0
0- 12:	BPChr01G17196	BPChr01G17212	2e-10
0- 13:	BPChr01G17207	BPChr01G17185	0
0- 14:	BPChr01G17218	BPChr01G17210	3e-92
## Alignment 1: score=283.0 e_value=2.8e-11 N=6 Chr01&Chr01 minus
1- 0:	BPChr01G24255	BPChr01G25740	5e-09
1- 1:	BPChr01G24244	BPChr01G05191	0
1- 2:	BPChr01G24261	BPChr01G05207	6e-68
1- 3:	BPChr01G24268	BPChr01G05238	0
1- 4:	BPChr01G24257	BPChr01G05293	3e-66
1- 5:	BPChr01G24260	BPChr01G05272	0
## Alignment 2: score=802.0 e_value=3.3e-51 N=18 Chr01&Chr03 plus
2- 0:	BPChr01G25092	BPChr03G02412	7e-128
2- 1:	BPChr01G24959	BPChr03G02382	9e-171
2- 2:	BPChr01G25060	BPChr03G02384	0
2- 3:	BPChr01G24969	BPChr03G02401	0
2- 4:	BPChr01G25122	BPChr03G02479	3e-59
2- 5:	BPChr01G25101	BPChr03G02449	3e-51
2- 6:	BPChr01G25042	BPChr03G02386	0
2- 7:	BPChr01G25049	BPChr03G02377	3e-117
2- 8:	BPChr01G25104	BPChr03G02442	3e-35
2- 9:	BPChr01G24992	BPChr03G02363	1e-62
2- 10:	BPChr01G24988	BPChr03G02461	5e-173
2- 11:	BPChr01G25012	BPChr03G02445	1e-48
2- 12:	BPChr01G24942	BPChr03G02524	2e-41
2- 13:	BPChr01G25043	BPChr03G02375	3e-112
2- 14:	BPChr01G24972	BPChr03G02427	1e-73
2- 15:	BPChr01G24983	BPChr03G02475	0
2- 16:	BPChr01G25105	BPChr03G02392	1e-65
2- 17:	BPChr01G24963	BPChr03G02379	0
## Alignment 3: score=358.0 e_value=1.1e-13 N=8 Chr01&Chr03 plus
3- 0:	BPChr01G25047	BPChr03G28894	0
3- 1:	BPChr01G25068	BPChr03G29043	2e-58
3- 2:	BPChr01G24941	BPChr03G28813	9e-110
3- 3:	BPChr01G25025	BPChr03G29003	8e-38
3- 4:	BPChr01G25097	BPChr03G28861	2e-22
3- 5:	BPChr01G25031	BPChr03G28995	4e-79
3- 6:	BPChr01G25006	BPChr03G28922	3e-146
3- 7:	BPChr01G25037	BPChr03G28968	0
## Alignment 4: score=301.0 e_value=1.1e-10 N=7 Chr01&Chr03 plus
4- 0:	BPChr01G12468	BPChr03G02476	1e-156
4- 1:	BPChr01G12491	BPChr03G02463	3e-52
4- 2:	BPChr01G12496	BPChr03G02424	4e-88
4- 3:	BPChr01G12501	BPChr03G02440	6e-58
4- 4:	BPChr01G12455	BPChr03G02514	0
4- 5:	BPChr01G12498	BPChr03G02525	1e-18
4- 6:	BPChr01G12487	BPChr03G02498	2e-146
## Alignment 5: score=2776.0 e_value=5.9e-211 N=56 Chr01&Chr03 minus
5- 0:	BPChr01G23585	BPChr03G28906	9e-111
5- 1:	BPChr01G23655	BPChr03G29047	1e-108
5- 2:	BPChr01G23608	BPChr03G28863	0
5- 3:	BPChr01G23648	BPChr03G28984	2e-159
5- 4:	BPChr01G23728	BPChr03G28878	0
5- 5:	BPChr01G23580	BPChr03G28914	0
5- 6:	BPChr01G23589	BPChr03G29031	2e-95
5- 7:	BPChr01G23632	BPChr03G28853	1e-121
5- 8:	BPChr01G23607	BPChr03G29059	9e-96
5- 9:	BPChr01G23725	BPChr03G28903	0
5- 10:	BPChr01G23671	BPChr03G29007	0
5- 11:	BPChr01G23647	BPChr03G28896	1e-176
5- 12:	BPChr01G23670	BPChr03G29054	3e-60
5- 13:	BPChr01G23665	BPChr03G28857	0
5- 14:	BPChr01G23659	BPChr03G28967	0
5- 15:	BPChr01G23723	BPChr03G28819	0
5- 16:	BPChr01G23709	BPChr03G28864	0
5- 17:	BPChr01G23697	BPChr03G29030	1e-77
5- 18:	BPChr01G23677	BPChr03G29006	2e-105
5- 19:	BPChr01G23604	BPChr03G28960	0
5- 20:	BPChr01G23642	BPChr03G29013	0
5- 21:	BPChr01G23712	BPChr03G29021	0
5- 22:	BPChr01G23635	BPChr03G28904	5e-135
5- 23:	BPChr01G23633	BPChr03G29036	0
5- 24:	BPChr01G23689	BPChr03G29060	3e-42
5- 25:	BPChr01G23721	BPChr03G29041	3e-45
5- 26:	BPChr01G23594	BPChr03G28997	0
5- 27:	BPChr01G23588	BPChr03G28889	0
5- 28:	BPChr01G23610	BPChr03G29035	1e-65
5- 29:	BPChr01G23701	BPChr03G28835	0
5- 30:	BPChr01G23711	BPChr03G28802	7e-171
5- 31:	BPChr01G23678	BPChr03G28803	9e-119
5- 32:	BPChr01G23708	BPChr03G28969	0
5- 33:	BPChr01G23621	BPChr03G28953	4e-106
5- 34:	BPChr01G23581	BPChr03G28947	0
5- 35:	BPChr01G23616	BPChr03G28817	3e-42
5- 36:	BPChr01G23687	BPChr03G28929	0
5- 37:	BPChr01G23590	BPChr03G29032	8e-175
5- 38:	BPChr01G23654	BPChr03G28991	0
5- 39:	BPChr01G23600	BPChr03G28966	4e-177
5- 40:	BPChr01G23606	BPChr03G28909	0
5- 41:	BPChr01G23699	BPChr03G28801	4e-137
5- 42:	BPChr01G23714	BPChr03G28854	0
5- 43:	BPChr01G23643	BPChr03G28876	8e-168
5- 44:	BPChr01G23603	BPChr03G28795	0
5- 45:	BPChr01G23605	BPChr03G28850	0
5- 46:	BPChr01G23718	BPChr03G28946	1e-86
5- 47:	BPChr01G23592	BPChr03G29017	0
5- 48:	BPChr01G23717	BPChr03G28950	0
5- 49:	BPChr01G23695	BPChr03G28812	0
5- 50:	BPChr01G23675	BPChr03G28879	0
5- 51:	BPChr01G23625	BPChr03G28794	2e-163
5- 52:	BPChr01G23733	BPChr03G28907	0
5- 53:	BPChr01G23641	BPChr03G29016	8e-58
5- 54:	BPChr01G23666	BPChr03G28892	2e-66
5- 55:	BPChr01G23706	BPChr03G28811	8e-169
## Alignment 6: score=390.0 e_value=2.7e-18 N=9 Chr01&Chr03 minus
6- 0:	BPChr01G16903	BPChr03G04501	1e-53
6- 1:	BPChr01G16843	BPChr03G04584	4e-34
6- 2:	BPChr01G16853	BPChr03G04488	0
6- 3:	BPChr01G16904	BPChr03G04499	0
6- 4:	BPChr01G16828	BPChr03G04543	3e-53
6- 5:	BPChr01G16916	BPChr03G04577	0
6- 6:	BPChr01G16944	BPChr03G04554	0
6- 7:	BPChr01G16912	BPChr03G04555	5e-18
6- 8:	BPChr01G16868	BPChr03G04550	1e-78
## Alignment 7: score=307.0 e_value=6.1e-12 N=7 Chr01&Chr04 plus
7- 0:	BPChr01G22799	BPChr04G23887	3e-90
7- 1:	BPChr01G22890	BPChr04G23872	0
7- 2:	BPChr01G22845	BPChr04G23807	0
7- 3:	BPChr01G22811	BPChr04G23737	3e-49
7- 4:	BPChr01G22847	BPChr04G23842	2e-160
7- 5:	BPChr01G22779	BPChr04G23791	0
7- 6:	BPChr01G22832	BPChr04G23744	0
## Alignment 8: score=527.0 e_value=1.3e-28 N=12 Chr01&Chr05 plus
8- 0:	BPChr01G26483	BPChr05G04612	4e-124
8- 1:	BPChr01G26495	BPChr05G04700	1e-40
8- 2:	BPChr01G26513	BPChr05G04691	0
8- 3:	BPChr01G26476	BPChr05G04632	6e-107
8- 4:	BPChr01G26510	BPChr05G04609	5e-118
8- 5:	BPChr01G26515	BPChr05G04640	4e-35
8- 6:	BPChr01G26543	BPChr05G04655	3e-59
8- 7:	BPChr01G26529	BPChr05G04670	2e-27
8- 8:	BPChr01G26538	BPChr05G04689	0
8- 9:	BPChr01G26486	BPChr05G04671	2e-54
8- 10:	BPChr01G26507	BPChr05G04678	2e-21
8- 11:	BPChr01G26519	BPChr05G04631	5e-79
## Alignment 9: score=421.0 e_value=9.4e-20 N=10 Chr01&Chr05 plus
9- 0:	BPChr01G13604	BPChr05G22191	1e-88
9- 1:	BPChr01G13745	BPChr05G22159	6e-121
9- 2:	BPChr01G13672	BPChr05G22174	0
9- 3:	BPChr01G13683	BPChr05G22186	0
9- 4:	BPChr01G13595	BPChr05G22158	4e-173
9- 5:	BPChr01G13633	BPChr05G22119	0
9- 6:	BPChr01G13706	BPChr05G22146	7e-30
9- 7:	BPChr01G13727	BPChr05G22059	0
9- 8:	BPChr01G13704	BPChr05G22132	0
9- 9:	BPChr01G13610	BPChr05G22121	6e-32
## Alignment 10: score=626.0 e_value=5.5e-35 N=14 Chr01&Chr05 minus
10- 0:	BPChr01G22853	BPChr05G17955	0
10- 1:	BPChr01G22783	BPChr05G17931	1e-52
10- 2:	BPChr01G22896	BPChr05G17954	0
10- 3:	BPChr01G22842	BPChr05G17951	3e-121
10- 4:	BPChr01G22791	BPChr05G17944	7e-110
10- 5:	BPChr01G22861	BPChr05G17961	0
10- 6:	BPChr01G22796	BPChr05G17960	1e-59
10- 7:	BPChr01G22821	BPChr05G17939	2e-119
10- 8:	BPChr01G22886	BPChr05G17957	2e-151
10- 9:	BPChr01G22937	BPChr05G17937	1e-38
10- 10:	BPChr01G22855	BPChr05G17942	1e-62
10- 11:	BPChr01G22823	BPChr05G17952	4e-90
10- 12:	BPChr01G22946	BPChr05G22403	6e-08
10- 13:	BPChr01G26514	BPChr05G22415	2e-163
## Alignment 11: score=558.0 e_value=1.7e-29 N=13 Chr01&Chr05 minus
11- 0:	BPChr01G13745	BPChr05G21134	2e-71
11- 1:	BPChr01G13579	BPChr05G21105	2e-143
11- 2:	BPChr01G13677	BPChr05G20990	6e-30
11- 3:	BPChr01G13795	BPChr05G21091	2e-125
11- 4:	BPChr01G13794	BPChr05G21141	3e-35
11- 5:	BPChr01G13633	BPChr05G21161	0
11- 6:	BPChr01G13819	BPChr05G21057	4e-117
11- 7:	BPChr01G13777	BPChr05G21126	6e-30
11- 8:	BPChr01G13582	BPChr05G21042	8e-67
11- 9:	BPChr01G13727	BPChr05G21075	0
11- 10:	BPChr01G13614	BPChr05G21150	1e-18
11- 11:	BPChr01G13768	BPChr05G21004	8e-66
11- 12:	BPChr01G13652	BPChr05G20988	0
## Alignment 12: score=538.0 e_value=3.3e-26 N=12 Chr01&Chr05 minus
12- 0:	BPChr01G16826	BPChr05G04612	2e-116
12- 1:	BPChr01G16963	BPChr05G04654	2e-88
12- 2:	BPChr01G16976	BPChr05G04662	2e-33
12- 3:	BPChr01G16776	BPChr05G04714	6e-107
12- 4:	BPChr01G16929	BPChr05G04604	1e-160
12- 5:	BPChr01G16906	BPChr05G04732	4e-156
12- 6:	BPChr01G16816	BPChr05G04687	3e-19
12- 7:	BPChr01G16950	BPChr05G04676	0
12- 8:	BPChr01G16871	BPChr05G04720	5e-140
12- 9:	BPChr01G16925	BPChr05G04724	3e-106
12- 10:	BPChr01G16839	BPChr05G04610	0
12- 11:	BPChr01G16818	BPChr05G04681	3e-18
## Alignment 13: score=531.0 e_value=1.9e-26 N=12 Chr01&Chr06 plus
13- 0:	BPChr01G25082	BPChr06G19428	0
13- 1:	BPChr01G25121	BPChr06G19440	0
13- 2:	BPChr01G24967	BPChr06G19521	4e-42
13- 3:	BPChr01G24958	BPChr06G19526	2e-123
13- 4:	BPChr01G25104	BPChr06G19513	2e-63
13- 5:	BPChr01G24980	BPChr06G19456	2e-62
13- 6:	BPChr01G25016	BPChr06G19418	2e-58
13- 7:	BPChr01G24972	BPChr06G19522	3e-47
13- 8:	BPChr01G24983	BPChr06G19473	0
13- 9:	BPChr01G25105	BPChr06G19457	3e-67
13- 10:	BPChr01G25067	BPChr06G19501	5e-49
13- 11:	BPChr01G25119	BPChr06G19429	0
## Alignment 14: score=414.0 e_value=1.6e-17 N=9 Chr01&Chr06 minus
14- 0:	BPChr01G22891	BPChr06G02282	3e-148
14- 1:	BPChr01G22892	BPChr06G02208	3e-58
14- 2:	BPChr01G22844	BPChr06G02284	8e-31
14- 3:	BPChr01G22843	BPChr06G02144	8e-83
14- 4:	BPChr01G22795	BPChr06G02165	0
14- 5:	BPChr01G22787	BPChr06G02240	9e-60
14- 6:	BPChr01G22800	BPChr06G02122	4e-142
14- 7:	BPChr01G22872	BPChr06G02278	0
14- 8:	BPChr01G22780	BPChr06G02279	2e-64
## Alignment 15: score=310.0 e_value=1.7e-11 N=7 Chr01&Chr06 minus
15- 0:	BPChr01G05291	BPChr06G21456	2e-119
15- 1:	BPChr01G05204	BPChr06G21476	0
15- 2:	BPChr01G05232	BPChr06G21462	0
15- 3:	BPChr01G05275	BPChr06G21450	9e-74
15- 4:	BPChr01G05271	BPChr06G21435	0
15- 5:	BPChr01G05212	BPChr06G21480	3e-44
15- 6:	BPChr01G05214	BPChr06G21460	0
## Alignment 16: score=273.0 e_value=1.2e-13 N=6 Chr01&Chr06 minus
16- 0:	BPChr01G21245	BPChr06G08540	0
16- 1:	BPChr01G05205	BPChr06G08525	0
16- 2:	BPChr01G05274	BPChr06G08564	4e-68
16- 3:	BPChr01G05225	BPChr06G08532	7e-19
16- 4:	BPChr01G05282	BPChr06G08555	0
16- 5:	BPChr01G05253	BPChr06G32382	2e-148
## Alignment 17: score=528.0 e_value=8.1e-28 N=12 Chr01&Chr09 plus
17- 0:	BPChr01G16798	BPChr09G04135	1e-142
17- 1:	BPChr01G16871	BPChr09G04067	3e-141
17- 2:	BPChr01G16946	BPChr09G04106	2e-43
17- 3:	BPChr01G16840	BPChr09G04091	0
17- 4:	BPChr01G16911	BPChr09G03950	0
17- 5:	BPChr01G16896	BPChr09G04012	1e-17
17- 6:	BPChr01G16839	BPChr09G04125	0
17- 7:	BPChr01G16981	BPChr09G03965	4e-17
17- 8:	BPChr01G16984	BPChr09G04076	0
17- 9:	BPChr01G16813	BPChr09G04036	7e-159
17- 10:	BPChr01G16960	BPChr09G04075	0
17- 11:	BPChr01G16975	BPChr09G04084	1e-34
## Alignment 18: score=411.0 e_value=9.5e-17 N=9 Chr01&Chr09 minus
18- 0:	BPChr01G16975	BPChr09G17991	2e-35
18- 1:	BPChr01G16962	BPChr09G17985	5e-146
18- 2:	BPChr01G16951	BPChr09G17980	0
18- 3:	BPChr01G16846	BPChr09G17983	1e-159
18- 4:	BPChr01G16856	BPChr09G17999	7e-59
18- 5:	BPChr01G16799	BPChr09G17979	0
18- 6:	BPChr01G16853	BPChr09G17996	0
18- 7:	BPChr01G16904	BPChr09G17998	0
18- 8:	BPChr01G16916	BPChr09G17981	0
## Alignment 19: score=331.0 e_value=9.8e-11 N=7 Chr01&Chr09 minus
19- 0:	BPChr01G22798	BPChr09G06486	4e-30
19- 1:	BPChr01G22904	BPChr09G06454	0
19- 2:	BPChr01G22839	BPChr09G06346	2e-72
19- 3:	BPChr01G22953	BPChr09G06535	0
19- 4:	BPChr01G22813	BPChr09G06515	5e-71
19- 5:	BPChr01G22921	BPChr09G06510	2e-25
19- 6:	BPChr01G22768	BPChr09G06412	2e-144
## Alignment 20: score=328.0 e_value=1.7e-12 N=7 Chr01&Chr09 minus
20- 0:	BPChr01G25592	BPChr09G01163	2e-45
20- 1:	BPChr01G25612	BPChr09G01149	3e-09
20- 2:	BPChr01G25615	BPChr09G01168	9e-26
20- 3:	BPChr01G25605	BPChr09G01220	2e-155
20- 4:	BPChr01G25589	BPChr09G01173	2e-41
20- 5:	BPChr01G25598	BPChr09G01223	7e-80
20- 6:	BPChr01G25595	BPChr09G01155	1e-53
## Alignment 21: score=274.0 e_value=5.5e-09 N=6 Chr01&Chr09 minus
21- 0:	BPChr01G22952	BPChr09G20573	3e-85
21- 1:	BPChr01G22771	BPChr09G20530	0
21- 2:	BPChr01G22783	BPChr09G20563	1e-57
21- 3:	BPChr01G22805	BPChr09G20556	7e-112
21- 4:	BPChr01G22895	BPChr09G20501	0
21- 5:	BPChr01G22894	BPChr09G20545	7e-83
## Alignment 22: score=442.0 e_value=2.2e-18 N=9 Chr01&Chr11 minus
22- 0:	BPChr01G05222	BPChr11G18399	3e-25
22- 1:	BPChr01G05233	BPChr11G18391	9e-105
22- 2:	BPChr01G05256	BPChr11G18411	3e-118
22- 3:	BPChr01G05244	BPChr11G18415	1e-62
22- 4:	BPChr01G05177	BPChr11G18461	0
22- 5:	BPChr01G05293	BPChr11G18434	4e-110
22- 6:	BPChr01G05238	BPChr11G18453	0
22- 7:	BPChr01G05240	BPChr11G18413	9e-154
22- 8:	BPChr01G05289	BPChr11G18414	7e-63
## Alignment 23: score=315.0 e_value=7.4e-13 N=7 Chr01&Chr11 minus
23- 0:	BPChr01G22861	BPChr11G26147	0
23- 1:	BPChr01G22821	BPChr11G26150	0
23- 2:	BPChr01G22908	BPChr11G26149	0
23- 3:	BPChr01G22812	BPChr11G26145	0
23- 4:	BPChr01G22937	BPChr11G26138	3e-20
23- 5:	BPChr01G22818	BPChr11G26143	0
23- 6:	BPChr01G22833	BPChr11G26165	7e-32
## Alignment 24: score=264.0 e_value=2.6e-09 N=6 Chr01&Chr12 minus
24- 0:	BPChr01G19746	BPChr12G22344	0
24- 1:	BPChr01G19777	BPChr12G22319	2e-164
24- 2:	BPChr01G19717	BPChr12G22266	2e-29
24- 3:	BPChr01G19726	BPChr12G22380	0
24- 4:	BPChr01G19773	BPChr12G22325	1e-25
24- 5:	BPChr01G19728	BPChr12G22340	1e-78
## Alignment 25: score=271.0 e_value=1.5e-08 N=6 Chr01&Chr14 minus
25- 0:	BPChr01G24993	BPChr14G12630	0
25- 1:	BPChr01G24979	BPChr14G12761	0
25- 2:	BPChr01G25051	BPChr14G12580	4e-106
25- 3:	BPChr01G25015	BPChr14G12610	1e-142
25- 4:	BPChr01G25074	BPChr14G12703	4e-174
25- 5:	BPChr01G25111	BPChr14G12669	2e-09
## Alignment 26: score=520.0 e_value=2.2e-27 N=12 Chr02&Chr03 plus
26- 0:	BPChr02G20833	BPChr03G18564	0
26- 1:	BPChr02G20828	BPChr03G18573	2e-87
26- 2:	BPChr02G20684	BPChr03G18519	2e-136
26- 3:	BPChr02G20799	BPChr03G18493	8e-105
26- 4:	BPChr02G20757	BPChr03G18495	2e-117
26- 5:	BPChr02G20733	BPChr03G18491	8e-62
26- 6:	BPChr02G20817	BPChr03G18567	2e-117
26- 7:	BPChr02G20720	BPChr03G18625	7e-10
26- 8:	BPChr02G20714	BPChr03G18586	4e-116
26- 9:	BPChr02G20753	BPChr03G18596	3e-69
26- 10:	BPChr02G20739	BPChr03G18529	2e-66
26- 11:	BPChr02G20829	BPChr03G18606	5e-50
## Alignment 27: score=323.0 e_value=3.6e-12 N=7 Chr02&Chr05 plus
27- 0:	BPChr02G10611	BPChr05G04646	6e-139
27- 1:	BPChr02G10523	BPChr05G04671	5e-57
27- 2:	BPChr02G10579	BPChr05G04685	2e-76
27- 3:	BPChr02G10639	BPChr05G04709	0
27- 4:	BPChr02G10547	BPChr05G04703	2e-46
27- 5:	BPChr02G10623	BPChr05G04608	6e-11
27- 6:	BPChr02G10583	BPChr05G04594	2e-35
## Alignment 28: score=321.0 e_value=1.5e-13 N=8 Chr02&Chr06 plus
28- 0:	BPChr02G10503	BPChr06G29321	1e-86
28- 1:	BPChr02G10549	BPChr06G29481	0
28- 2:	BPChr02G10555	BPChr06G29570	5e-35
28- 3:	BPChr02G10613	BPChr06G29424	3e-44
28- 4:	BPChr02G10634	BPChr06G29454	0
28- 5:	BPChr02G10524	BPChr06G29274	0
28- 6:	BPChr02G10635	BPChr06G29474	0
28- 7:	BPChr02G10552	BPChr06G29539	2e-34
## Alignment 29: score=263.0 e_value=2e-10 N=6 Chr02&Chr06 plus
29- 0:	BPChr02G19919	BPChr06G29314	6e-42
29- 1:	BPChr02G19941	BPChr06G29453	0
29- 2:	BPChr02G19963	BPChr06G29511	6e-39
29- 3:	BPChr02G19954	BPChr06G29375	0
29- 4:	BPChr02G19968	BPChr06G29397	2e-28
29- 5:	BPChr02G19918	BPChr06G29469	7e-71
## Alignment 30: score=649.0 e_value=1.9e-31 N=14 Chr02&Chr06 minus
30- 0:	BPChr02G14551	BPChr06G29510	1e-60
30- 1:	BPChr02G14600	BPChr06G29443	2e-28
30- 2:	BPChr02G14576	BPChr06G29372	1e-106
30- 3:	BPChr02G14584	BPChr06G29605	5e-14
30- 4:	BPChr02G14552	BPChr06G29596	8e-33
30- 5:	BPChr02G14565	BPChr06G29558	0
30- 6:	BPChr02G14603	BPChr06G29330	6e-81
30- 7:	BPChr02G14622	BPChr06G29623	1e-11
30- 8:	BPChr02G14609	BPChr06G29565	0
30- 9:	BPChr02G14562	BPChr06G29285	5e-179
30- 10:	BPChr02G14587	BPChr06G29472	0
30- 11:	BPChr02G14599	BPChr06G29496	2e-120
30- 12:	BPChr02G14583	BPChr06G29373	1e-82
30- 13:	BPChr02G14538	BPChr06G29337	9e-41
## Alignment 31: score=549.0 e_value=2.6e-29 N=12 Chr02&Chr06 minus
31- 0:	BPChr02G25935	BPChr06G29401	0
31- 1:	BPChr02G25919	BPChr06G29432	3e-120
31- 2:	BPChr02G25952	BPChr06G29333	2e-39
31- 3:	BPChr02G25942	BPChr06G29393	0
31- 4:	BPChr02G25929	BPChr06G29429	0
31- 5:	BPChr02G18978	BPChr06G29590	2e-72
31- 6:	BPChr02G19008	BPChr06G29276	8e-52
31- 7:	BPChr02G19011	BPChr06G29325	5e-111
31- 8:	BPChr02G18964	BPChr06G29266	1e-67
31- 9:	BPChr02G18974	BPChr06G29493	0
31- 10:	BPChr02G18985	BPChr06G29608	2e-118
31- 11:	BPChr02G19000	BPChr06G32404	7e-57
## Alignment 32: score=305.0 e_value=4.3e-11 N=7 Chr02&Chr06 minus
32- 0:	BPChr02G11909	BPChr06G16452	4e-72
32- 1:	BPChr02G11853	BPChr06G16453	9e-85
32- 2:	BPChr02G11902	BPChr06G16494	4e-52
32- 3:	BPChr02G11839	BPChr06G16564	1e-60
32- 4:	BPChr02G11880	BPChr06G16482	1e-74
32- 5:	BPChr02G11833	BPChr06G16539	0
32- 6:	BPChr02G11836	BPChr06G16458	2e-107
## Alignment 33: score=273.0 e_value=3.6e-08 N=6 Chr02&Chr08 plus
33- 0:	BPChr02G14607	BPChr08G24182	0
33- 1:	BPChr02G14544	BPChr08G24169	2e-110
33- 2:	BPChr02G14543	BPChr08G24213	0
33- 3:	BPChr02G14576	BPChr08G24159	1e-106
33- 4:	BPChr02G14581	BPChr08G24192	5e-69
33- 5:	BPChr02G14618	BPChr08G24209	2e-42
## Alignment 34: score=489.0 e_value=1e-23 N=11 Chr02&Chr08 minus
34- 0:	BPChr02G23326	BPChr08G16668	4e-16
34- 1:	BPChr02G23417	BPChr08G16652	3e-124
34- 2:	BPChr02G23381	BPChr08G16637	0
34- 3:	BPChr02G23440	BPChr08G16723	2e-42
34- 4:	BPChr02G23461	BPChr08G16692	0
34- 5:	BPChr02G23420	BPChr08G16669	0
34- 6:	BPChr02G23433	BPChr08G16708	0
34- 7:	BPChr02G23423	BPChr08G16727	4e-60
34- 8:	BPChr02G23464	BPChr08G16666	1e-89
34- 9:	BPChr02G23301	BPChr08G16703	7e-98
34- 10:	BPChr02G23369	BPChr08G16633	0
## Alignment 35: score=266.0 e_value=8.4e-09 N=6 Chr02&Chr10 plus
35- 0:	BPChr02G25943	BPChr10G21587	5e-129
35- 1:	BPChr02G25931	BPChr10G21651	0
35- 2:	BPChr02G25927	BPChr10G21563	2e-162
35- 3:	BPChr02G18983	BPChr10G21659	4e-38
35- 4:	BPChr02G18986	BPChr10G21579	1e-139
35- 5:	BPChr02G18985	BPChr10G21675	0
## Alignment 36: score=330.0 e_value=6e-12 N=7 Chr02&Chr10 minus
36- 0:	BPChr02G13123	BPChr10G21654	0
36- 1:	BPChr02G13078	BPChr10G21603	5e-119
36- 2:	BPChr02G13087	BPChr10G21691	3e-42
36- 3:	BPChr02G13076	BPChr10G21619	1e-31
36- 4:	BPChr02G13069	BPChr10G21621	7e-43
36- 5:	BPChr02G13089	BPChr10G21606	3e-144
36- 6:	BPChr02G13156	BPChr10G21636	7e-48
## Alignment 37: score=314.0 e_value=4.7e-12 N=7 Chr02&Chr11 plus
37- 0:	BPChr02G23349	BPChr11G11822	1e-13
37- 1:	BPChr02G23328	BPChr11G11786	0
37- 2:	BPChr02G23464	BPChr11G11761	9e-41
37- 3:	BPChr02G23441	BPChr11G11793	1e-49
37- 4:	BPChr02G23340	BPChr11G11767	0
37- 5:	BPChr02G23376	BPChr11G11789	2e-169
37- 6:	BPChr02G23368	BPChr11G11776	1e-107
## Alignment 38: score=282.0 e_value=4.1e-10 N=6 Chr02&Chr12 plus
38- 0:	BPChr02G23437	BPChr12G24136	3e-167
38- 1:	BPChr02G23435	BPChr12G24105	2e-139
38- 2:	BPChr02G23350	BPChr12G24131	2e-151
38- 3:	BPChr02G23362	BPChr12G24114	3e-17
38- 4:	BPChr02G23450	BPChr12G24130	3e-21
38- 5:	BPChr02G23378	BPChr12G24087	2e-91
## Alignment 39: score=1826.0 e_value=6.3e-130 N=37 Chr02&Chr14 minus
39- 0:	BPChr02G13183	BPChr14G27061	0
39- 1:	BPChr02G13099	BPChr14G27070	0
39- 2:	BPChr02G13159	BPChr14G27090	0
39- 3:	BPChr02G13093	BPChr14G27059	0
39- 4:	BPChr02G13139	BPChr14G27100	1e-153
39- 5:	BPChr02G13184	BPChr14G26997	0
39- 6:	BPChr02G13050	BPChr14G27034	2e-53
39- 7:	BPChr02G13177	BPChr14G27015	1e-90
39- 8:	BPChr02G13086	BPChr14G27024	3e-46
39- 9:	BPChr02G13053	BPChr14G27018	9e-176
39- 10:	BPChr02G13039	BPChr14G27073	0
39- 11:	BPChr02G13168	BPChr14G27088	3e-118
39- 12:	BPChr02G13083	BPChr14G27009	4e-66
39- 13:	BPChr02G13179	BPChr14G26986	0
39- 14:	BPChr02G13033	BPChr14G26978	5e-62
39- 15:	BPChr02G13161	BPChr14G27050	0
39- 16:	BPChr02G13151	BPChr14G27045	9e-115
39- 17:	BPChr02G13104	BPChr14G27025	3e-101
39- 18:	BPChr02G13137	BPChr14G27095	0
39- 19:	BPChr02G13081	BPChr14G27066	0
39- 20:	BPChr02G13148	BPChr14G27107	5e-92
39- 21:	BPChr02G13187	BPChr14G27047	0
39- 22:	BPChr02G13146	BPChr14G26979	0
39- 23:	BPChr02G13068	BPChr14G27068	0
39- 24:	BPChr02G13124	BPChr14G27093	4e-54
39- 25:	BPChr02G13040	BPChr14G27003	3e-86
39- 26:	BPChr02G13120	BPChr14G27097	7e-163
39- 27:	BPChr02G13070	BPChr14G26999	0
39- 28:	BPChr02G13133	BPChr14G27106	2e-106
39- 29:	BPChr02G13052	BPChr14G27043	3e-97
39- 30:	BPChr02G13054	BPChr14G26983	0
39- 31:	BPChr02G13135	BPChr14G27063	0
39- 32:	BPChr02G13115	BPChr14G26977	2e-119
39- 33:	BPChr02G13092	BPChr14G27028	2e-151
39- 34:	BPChr02G32229	BPChr14G32218	6e-21
39- 35:	BPChr02G13149	BPChr14G27020	0
39- 36:	BPChr02G13166	BPChr14G27032	2e-88
## Alignment 40: score=358.0 e_value=2.1e-13 N=8 Chr03&Chr03 plus
40- 0:	BPChr03G04581	BPChr03G09689	0
40- 1:	BPChr03G04529	BPChr03G09655	2e-48
40- 2:	BPChr03G04588	BPChr03G09699	2e-174
40- 3:	BPChr03G04482	BPChr03G09704	6e-141
40- 4:	BPChr03G04514	BPChr03G09685	1e-23
40- 5:	BPChr03G04553	BPChr03G09724	0
40- 6:	BPChr03G04524	BPChr03G09640	7e-123
40- 7:	BPChr03G04545	BPChr03G09723	1e-139
## Alignment 41: score=297.0 e_value=2e-12 N=7 Chr03&Chr04 minus
41- 0:	BPChr03G28858	BPChr04G27160	7e-79
41- 1:	BPChr03G28925	BPChr04G27248	2e-163
41- 2:	BPChr03G28843	BPChr04G27187	0
41- 3:	BPChr03G28862	BPChr04G27261	3e-35
41- 4:	BPChr03G28827	BPChr04G27179	6e-157
41- 5:	BPChr03G29005	BPChr04G27240	9e-79
41- 6:	BPChr03G28844	BPChr04G27126	2e-80
## Alignment 42: score=399.0 e_value=1.7e-18 N=9 Chr03&Chr05 minus
42- 0:	BPChr03G19811	BPChr05G31781	2e-93
42- 1:	BPChr03G19801	BPChr05G31758	1e-172
42- 2:	BPChr03G19785	BPChr05G31705	4e-24
42- 3:	BPChr03G19818	BPChr05G31612	2e-55
42- 4:	BPChr03G19821	BPChr05G31693	3e-48
42- 5:	BPChr03G19804	BPChr05G31625	2e-15
42- 6:	BPChr03G19809	BPChr05G31510	1e-48
42- 7:	BPChr03G19806	BPChr05G31669	1e-100
42- 8:	BPChr03G00976	BPChr05G31799	1e-14
## Alignment 43: score=412.0 e_value=1.1e-17 N=9 Chr03&Chr06 plus
43- 0:	BPChr03G18614	BPChr06G29355	2e-83
43- 1:	BPChr03G18594	BPChr06G29487	1e-135
43- 2:	BPChr03G18566	BPChr06G29520	1e-76
43- 3:	BPChr03G18513	BPChr06G29466	8e-73
43- 4:	BPChr03G18599	BPChr06G29360	0
43- 5:	BPChr03G18635	BPChr06G29308	1e-138
43- 6:	BPChr03G18507	BPChr06G29305	3e-136
43- 7:	BPChr03G18622	BPChr06G29525	0
43- 8:	BPChr03G18475	BPChr06G29366	0
## Alignment 44: score=332.0 e_value=4.5e-14 N=8 Chr03&Chr06 plus
44- 0:	BPChr03G02388	BPChr06G19505	0
44- 1:	BPChr03G02384	BPChr06G19503	0
44- 2:	BPChr03G02428	BPChr06G19406	2e-34
44- 3:	BPChr03G02442	BPChr06G19513	9e-41
44- 4:	BPChr03G02448	BPChr06G19488	5e-44
44- 5:	BPChr03G02407	BPChr06G19396	1e-23
44- 6:	BPChr03G02483	BPChr06G19432	2e-26
44- 7:	BPChr03G02518	BPChr06G19496	1e-84
## Alignment 45: score=295.0 e_value=1.3e-08 N=6 Chr03&Chr06 plus
45- 0:	BPChr03G15692	BPChr06G20881	5e-150
45- 1:	BPChr03G15672	BPChr06G20878	6e-42
45- 2:	BPChr03G15663	BPChr06G20909	2e-133
45- 3:	BPChr03G15694	BPChr06G20879	0
45- 4:	BPChr03G15677	BPChr06G20895	7e-98
45- 5:	BPChr03G15674	BPChr06G20902	6e-132
## Alignment 46: score=277.0 e_value=3.4e-09 N=6 Chr03&Chr06 plus
46- 0:	BPChr03G02427	BPChr06G19522	1e-54
46- 1:	BPChr03G02475	BPChr06G19473	0
46- 2:	BPChr03G02491	BPChr06G19447	2e-26
46- 3:	BPChr03G02392	BPChr06G19457	8e-57
46- 4:	BPChr03G02456	BPChr06G19460	3e-68
46- 5:	BPChr03G02471	BPChr06G19530	2e-17
## Alignment 47: score=1392.0 e_value=1.2e-85 N=28 Chr03&Chr06 minus
47- 0:	BPChr03G04941	BPChr06G00233	0
47- 1:	BPChr03G04920	BPChr06G00200	0
47- 2:	BPChr03G04968	BPChr06G00204	0
47- 3:	BPChr03G04933	BPChr06G00258	7e-32
47- 4:	BPChr03G04924	BPChr06G00254	2e-178
47- 5:	BPChr03G04915	BPChr06G00201	0
47- 6:	BPChr03G04967	BPChr06G00259	7e-179
47- 7:	BPChr03G04948	BPChr06G00187	1e-130
47- 8:	BPChr03G04925	BPChr06G00265	4e-167
47- 9:	BPChr03G04913	BPChr06G00271	1e-09
47- 10:	BPChr03G04930	BPChr06G00247	1e-80
47- 11:	BPChr03G04952	BPChr06G00245	3e-132
47- 12:	BPChr03G04958	BPChr06G00220	1e-129
47- 13:	BPChr03G04906	BPChr06G00264	8e-82
47- 14:	BPChr03G04903	BPChr06G00227	0
47- 15:	BPChr03G04947	BPChr06G00219	0
47- 16:	BPChr03G04949	BPChr06G00185	8e-127
47- 17:	BPChr03G04957	BPChr06G00224	5e-144
47- 18:	BPChr03G04969	BPChr06G00283	4e-139
47- 19:	BPChr03G04966	BPChr06G00280	0
47- 20:	BPChr03G04918	BPChr06G00269	2e-61
47- 21:	BPChr03G04910	BPChr06G00186	0
47- 22:	BPChr03G04928	BPChr06G00231	0
47- 23:	BPChr03G04965	BPChr06G00209	0
47- 24:	BPChr03G04914	BPChr06G00244	0
47- 25:	BPChr03G04929	BPChr06G00274	0
47- 26:	BPChr03G04961	BPChr06G00238	2e-72
47- 27:	BPChr03G04971	BPChr06G00241	8e-138
## Alignment 48: score=512.0 e_value=1.9e-23 N=11 Chr03&Chr06 minus
48- 0:	BPChr03G15673	BPChr06G20918	5e-178
48- 1:	BPChr03G15667	BPChr06G20898	7e-119
48- 2:	BPChr03G15677	BPChr06G20895	7e-98
48- 3:	BPChr03G15671	BPChr06G20917	3e-36
48- 4:	BPChr03G03335	BPChr06G20921	2e-26
48- 5:	BPChr03G03349	BPChr06G20899	0
48- 6:	BPChr03G03316	BPChr06G20887	2e-147
48- 7:	BPChr03G03322	BPChr06G20915	3e-17
48- 8:	BPChr03G03346	BPChr06G20877	0
48- 9:	BPChr03G03338	BPChr06G20884	6e-159
48- 10:	BPChr03G03324	BPChr06G20885	6e-58
## Alignment 49: score=308.0 e_value=1.9e-11 N=7 Chr03&Chr07 minus
49- 0:	BPChr03G13973	BPChr07G18827	6e-97
49- 1:	BPChr03G13930	BPChr07G18934	7e-151
49- 2:	BPChr03G13968	BPChr07G18946	2e-146
49- 3:	BPChr03G13914	BPChr07G18945	0
49- 4:	BPChr03G13934	BPChr07G18901	6e-16
49- 5:	BPChr03G13856	BPChr07G18937	5e-144
49- 6:	BPChr03G13895	BPChr07G18868	3e-49
## Alignment 50: score=2290.0 e_value=3.5e-161 N=46 Chr03&Chr08 plus
50- 0:	BPChr03G10935	BPChr08G07620	0
50- 1:	BPChr03G10884	BPChr08G07674	0
50- 2:	BPChr03G10908	BPChr08G07617	0
50- 3:	BPChr03G10893	BPChr08G07626	9e-58
50- 4:	BPChr03G10873	BPChr08G07613	0
50- 5:	BPChr03G10927	BPChr08G07619	2e-70
50- 6:	BPChr03G10876	BPChr08G07623	2e-165
50- 7:	BPChr03G10951	BPChr08G07665	0
50- 8:	BPChr03G10928	BPChr08G07651	0
50- 9:	BPChr03G10895	BPChr08G07666	6e-121
50- 10:	BPChr03G10842	BPChr08G07629	0
50- 11:	BPChr03G10938	BPChr08G07634	1e-99
50- 12:	BPChr03G10949	BPChr08G07608	8e-172
50- 13:	BPChr03G10962	BPChr08G07606	1e-95
50- 14:	BPChr03G10883	BPChr08G07605	2e-55
50- 15:	BPChr03G10816	BPChr08G07632	0
50- 16:	BPChr03G10826	BPChr08G07641	0
50- 17:	BPChr03G10953	BPChr08G07658	4e-54
50- 18:	BPChr03G10844	BPChr08G07604	3e-172
50- 19:	BPChr03G10859	BPChr08G07681	0
50- 20:	BPChr03G10922	BPChr08G07678	0
50- 21:	BPChr03G10923	BPChr08G07646	9e-158
50- 22:	BPChr03G10855	BPChr08G07615	0
50- 23:	BPChr03G10821	BPChr08G07672	0
50- 24:	BPChr03G10831	BPChr08G07625	0
50- 25:	BPChr03G10832	BPChr08G07652	0
50- 26:	BPChr03G10822	BPChr08G07657	1e-75
50- 27:	BPChr03G10840	BPChr08G07639	2e-142
50- 28:	BPChr03G10888	BPChr08G07649	0
50- 29:	BPChr03G10929	BPChr08G07676	0
50- 30:	BPChr03G10942	BPChr08G07662	0
50- 31:	BPChr03G10967	BPChr08G07611	2e-134
50- 32:	BPChr03G10825	BPChr08G07670	1e-142
50- 33:	BPChr03G10897	BPChr08G07660	1e-103
50- 34:	BPChr03G10838	BPChr08G07677	2e-137
50- 35:	BPChr03G10874	BPChr08G07635	0
50- 36:	BPChr03G10867	BPChr08G07656	6e-60
50- 37:	BPChr03G10889	BPChr08G07621	0
50- 38:	BPChr03G10862	BPChr08G07650	0
50- 39:	BPChr03G10971	BPChr08G07612	0
50- 40:	BPChr03G10824	BPChr08G07610	9e-72
50- 41:	BPChr03G10869	BPChr08G07653	0
50- 42:	BPChr03G10868	BPChr08G07654	0
50- 43:	BPChr03G10954	BPChr08G07671	0
50- 44:	BPChr03G10907	BPChr08G07667	0
50- 45:	BPChr03G10900	BPChr08G07675	5e-149
## Alignment 51: score=441.0 e_value=2.9e-23 N=10 Chr03&Chr08 plus
51- 0:	BPChr03G10913	BPChr08G16255	0
51- 1:	BPChr03G10851	BPChr08G16143	1e-38
51- 2:	BPChr03G10845	BPChr08G16277	2e-97
51- 3:	BPChr03G10839	BPChr08G16133	4e-34
51- 4:	BPChr03G10872	BPChr08G16118	3e-85
51- 5:	BPChr03G10906	BPChr08G16187	2e-175
51- 6:	BPChr03G10852	BPChr08G16252	3e-17
51- 7:	BPChr03G10926	BPChr08G16269	2e-112
51- 8:	BPChr03G10912	BPChr08G16282	0
51- 9:	BPChr03G10890	BPChr08G16193	6e-54
## Alignment 52: score=674.0 e_value=9.1e-39 N=15 Chr03&Chr08 minus
52- 0:	BPChr03G01052	BPChr08G13373	5e-20
52- 1:	BPChr03G01053	BPChr08G13247	2e-18
52- 2:	BPChr03G00964	BPChr08G13256	1e-63
52- 3:	BPChr03G00976	BPChr08G13292	3e-119
52- 4:	BPChr03G00969	BPChr08G13315	3e-156
52- 5:	BPChr03G00996	BPChr08G13386	1e-41
52- 6:	BPChr03G00978	BPChr08G13339	3e-85
52- 7:	BPChr03G00968	BPChr08G13338	0
52- 8:	BPChr03G01026	BPChr08G13352	2e-50
52- 9:	BPChr03G00994	BPChr08G13262	7e-94
52- 10:	BPChr03G01013	BPChr08G13330	0
52- 11:	BPChr03G01001	BPChr08G13240	1e-17
52- 12:	BPChr03G00986	BPChr08G13253	3e-155
52- 13:	BPChr03G01046	BPChr08G13322	7e-177
52- 14:	BPChr03G00965	BPChr08G13341	3e-85
## Alignment 53: score=356.0 e_value=1e-15 N=8 Chr03&Chr08 minus
53- 0:	BPChr03G15111	BPChr08G15496	4e-59
53- 1:	BPChr03G15070	BPChr08G15507	2e-155
53- 2:	BPChr03G15054	BPChr08G15490	2e-40
53- 3:	BPChr03G15129	BPChr08G15479	6e-168
53- 4:	BPChr03G15151	BPChr08G15498	4e-19
53- 5:	BPChr03G15056	BPChr08G15497	7e-64
53- 6:	BPChr03G15097	BPChr08G15512	0
53- 7:	BPChr03G15072	BPChr08G15499	1e-134
## Alignment 54: score=673.0 e_value=3.4e-39 N=15 Chr03&Chr09 minus
54- 0:	BPChr03G01052	BPChr09G11998	5e-20
54- 1:	BPChr03G01053	BPChr09G11984	2e-18
54- 2:	BPChr03G00964	BPChr09G12171	1e-63
54- 3:	BPChr03G00976	BPChr09G12120	3e-119
54- 4:	BPChr03G00969	BPChr09G12041	3e-156
54- 5:	BPChr03G00996	BPChr09G12160	1e-41
54- 6:	BPChr03G00978	BPChr09G12108	3e-85
54- 7:	BPChr03G00968	BPChr09G11932	0
54- 8:	BPChr03G01026	BPChr09G12016	2e-50
54- 9:	BPChr03G00994	BPChr09G12105	7e-94
54- 10:	BPChr03G01013	BPChr09G12110	1e-17
54- 11:	BPChr03G01001	BPChr09G12162	1e-17
54- 12:	BPChr03G01028	BPChr09G12022	3e-95
54- 13:	BPChr03G01046	BPChr09G12000	7e-177
54- 14:	BPChr03G00965	BPChr09G12149	3e-85
## Alignment 55: score=302.0 e_value=4.3e-13 N=7 Chr03&Chr11 plus
55- 0:	BPChr03G28822	BPChr11G10191	4e-78
55- 1:	BPChr03G28942	BPChr11G10142	1e-151
55- 2:	BPChr03G29037	BPChr11G10131	0
55- 3:	BPChr03G28792	BPChr11G10068	7e-11
55- 4:	BPChr03G28972	BPChr11G10129	2e-46
55- 5:	BPChr03G28874	BPChr11G10225	5e-114
55- 6:	BPChr03G29023	BPChr11G10187	4e-48
## Alignment 56: score=251.0 e_value=4.3e-09 N=6 Chr03&Chr11 plus
56- 0:	BPChr03G28934	BPChr11G10167	3e-106
56- 1:	BPChr03G28877	BPChr11G10228	0
56- 2:	BPChr03G29025	BPChr11G10202	1e-127
56- 3:	BPChr03G28965	BPChr11G10250	7e-09
56- 4:	BPChr03G28970	BPChr11G10139	3e-124
56- 5:	BPChr03G28930	BPChr11G10191	0
## Alignment 57: score=332.0 e_value=1.4e-11 N=7 Chr03&Chr13 plus
57- 0:	BPChr03G32414	BPChr13G23041	2e-50
57- 1:	BPChr03G00737	BPChr13G23038	0
57- 2:	BPChr03G00751	BPChr13G23030	0
57- 3:	BPChr03G32517	BPChr13G32446	6e-46
57- 4:	BPChr03G00766	BPChr13G23031	0
57- 5:	BPChr03G32354	BPChr13G32358	3e-52
57- 6:	BPChr03G00746	BPChr13G23043	5e-150
## Alignment 58: score=1089.0 e_value=6.3e-63 N=22 Chr03&Chr13 minus
58- 0:	BPChr03G14000	BPChr13G08916	0
58- 1:	BPChr03G13913	BPChr13G08904	0
58- 2:	BPChr03G13921	BPChr13G09012	1e-163
58- 3:	BPChr03G14010	BPChr13G08927	0
58- 4:	BPChr03G13904	BPChr13G08976	0
58- 5:	BPChr03G13939	BPChr13G09026	0
58- 6:	BPChr03G13874	BPChr13G09064	0
58- 7:	BPChr03G13893	BPChr13G08913	0
58- 8:	BPChr03G13860	BPChr13G08970	6e-64
58- 9:	BPChr03G13887	BPChr13G09021	1e-104
58- 10:	BPChr03G13897	BPChr13G08898	0
58- 11:	BPChr03G13965	BPChr13G09042	0
58- 12:	BPChr03G13879	BPChr13G08885	6e-76
58- 13:	BPChr03G13919	BPChr13G08937	0
58- 14:	BPChr03G13963	BPChr13G08919	7e-146
58- 15:	BPChr03G13910	BPChr13G09011	7e-87
58- 16:	BPChr03G13978	BPChr13G08964	0
58- 17:	BPChr03G13872	BPChr13G08928	6e-93
58- 18:	BPChr03G13925	BPChr13G08915	1e-43
58- 19:	BPChr03G13916	BPChr13G09068	1e-111
58- 20:	BPChr03G13859	BPChr13G09030	0
58- 21:	BPChr03G13987	BPChr13G09066	0
## Alignment 59: score=706.0 e_value=6.7e-37 N=15 Chr03&Chr14 minus
59- 0:	BPChr03G15693	BPChr14G01996	6e-75
59- 1:	BPChr03G15667	BPChr14G02008	0
59- 2:	BPChr03G15692	BPChr14G01987	2e-18
59- 3:	BPChr03G15672	BPChr14G02035	8e-38
59- 4:	BPChr03G15663	BPChr14G01841	1e-173
59- 5:	BPChr03G15674	BPChr14G01916	2e-151
59- 6:	BPChr03G15681	BPChr14G02040	0
59- 7:	BPChr03G15684	BPChr14G02059	0
59- 8:	BPChr03G15664	BPChr14G01970	2e-173
59- 9:	BPChr03G03316	BPChr14G01918	1e-109
59- 10:	BPChr03G03324	BPChr14G02011	1e-66
59- 11:	BPChr03G03344	BPChr14G01917	0
59- 12:	BPChr03G03329	BPChr14G01951	4e-43
59- 13:	BPChr03G03345	BPChr14G01881	1e-147
59- 14:	BPChr03G03353	BPChr14G02014	4e-74
## Alignment 60: score=311.0 e_value=2.2e-17 N=7 Chr04&Chr04 plus
60- 0:	BPChr04G18369	BPChr04G25530	0
60- 1:	BPChr04G16006	BPChr04G25532	0
60- 2:	BPChr04G16003	BPChr04G18054	0
60- 3:	BPChr04G32315	BPChr04G32269	1e-21
60- 4:	BPChr04G16011	BPChr04G32284	5e-22
60- 5:	BPChr04G16010	BPChr04G18050	1e-111
60- 6:	BPChr04G16007	BPChr04G18049	1e-48
## Alignment 61: score=1370.0 e_value=1.2e-89 N=28 Chr04&Chr04 minus
61- 0:	BPChr04G24452	BPChr04G24453	0
61- 1:	BPChr04G24499	BPChr04G24493	3e-129
61- 2:	BPChr04G24524	BPChr04G24423	1e-85
61- 3:	BPChr04G24522	BPChr04G24523	0
61- 4:	BPChr04G24503	BPChr04G24482	2e-93
61- 5:	BPChr04G24458	BPChr04G24521	1e-169
61- 6:	BPChr04G24417	BPChr04G24455	0
61- 7:	BPChr04G24497	BPChr04G24427	0
61- 8:	BPChr04G24408	BPChr04G24483	0
61- 9:	BPChr04G24415	BPChr04G24496	0
61- 10:	BPChr04G24467	BPChr04G24459	1e-93
61- 11:	BPChr04G24441	BPChr04G24426	0
61- 12:	BPChr04G24506	BPChr04G24537	9e-108
61- 13:	BPChr04G24473	BPChr04G24434	0
61- 14:	BPChr04G24411	BPChr04G24439	0
61- 15:	BPChr04G24539	BPChr04G24515	0
61- 16:	BPChr04G24432	BPChr04G24438	2e-58
61- 17:	BPChr04G24462	BPChr04G24416	2e-97
61- 18:	BPChr04G24531	BPChr04G24502	0
61- 19:	BPChr04G24477	BPChr04G24420	0
61- 20:	BPChr04G24466	BPChr04G24516	3e-99
61- 21:	BPChr04G24475	BPChr04G24460	1e-117
61- 22:	BPChr04G24405	BPChr04G24409	0
61- 23:	BPChr04G24470	BPChr04G24463	6e-50
61- 24:	BPChr04G24443	BPChr04G24476	0
61- 25:	BPChr04G24414	BPChr04G24529	1e-89
61- 26:	BPChr04G24495	BPChr04G24540	0
61- 27:	BPChr04G24421	BPChr04G24527	6e-32
## Alignment 62: score=355.0 e_value=3.3e-14 N=8 Chr04&Chr06 plus
62- 0:	BPChr04G03589	BPChr06G30866	3e-166
62- 1:	BPChr04G03694	BPChr06G31227	2e-87
62- 2:	BPChr04G03703	BPChr06G30420	1e-23
62- 3:	BPChr04G03700	BPChr06G31304	7e-48
62- 4:	BPChr04G03624	BPChr06G30458	5e-40
62- 5:	BPChr04G03684	BPChr06G30610	1e-82
62- 6:	BPChr04G03622	BPChr06G30956	2e-54
62- 7:	BPChr04G03571	BPChr06G31433	2e-66
## Alignment 63: score=403.0 e_value=7.1e-17 N=9 Chr04&Chr06 minus
63- 0:	BPChr04G03589	BPChr06G30189	3e-166
63- 1:	BPChr04G03694	BPChr06G30518	2e-87
63- 2:	BPChr04G03703	BPChr06G30448	1e-23
63- 3:	BPChr04G03700	BPChr06G30693	9e-48
63- 4:	BPChr04G03624	BPChr06G31209	5e-40
63- 5:	BPChr04G03580	BPChr06G31305	3e-162
63- 6:	BPChr04G03684	BPChr06G30977	2e-68
63- 7:	BPChr04G03622	BPChr06G31060	2e-54
63- 8:	BPChr04G03571	BPChr06G30428	9e-23
## Alignment 64: score=255.0 e_value=4.5e-09 N=6 Chr04&Chr07 plus
64- 0:	BPChr04G27156	BPChr07G18847	0
64- 1:	BPChr04G32502	BPChr07G32463	1e-49
64- 2:	BPChr04G27166	BPChr07G18810	1e-67
64- 3:	BPChr04G27183	BPChr07G18861	2e-27
64- 4:	BPChr04G27225	BPChr07G18837	2e-32
64- 5:	BPChr04G27159	BPChr07G18925	8e-37
## Alignment 65: score=789.0 e_value=1e-44 N=17 Chr04&Chr07 minus
65- 0:	BPChr04G21875	BPChr07G32057	7e-137
65- 1:	BPChr04G21826	BPChr07G32075	1e-24
65- 2:	BPChr04G21854	BPChr07G32009	9e-97
65- 3:	BPChr04G21863	BPChr07G32083	0
65- 4:	BPChr04G21830	BPChr07G22636	3e-135
65- 5:	BPChr04G21889	BPChr07G22637	3e-48
65- 6:	BPChr04G21837	BPChr07G22656	2e-137
65- 7:	BPChr04G21850	BPChr07G22626	0
65- 8:	BPChr04G21906	BPChr07G22619	0
65- 9:	BPChr04G21835	BPChr07G22606	3e-54
65- 10:	BPChr04G21855	BPChr07G22639	1e-69
65- 11:	BPChr04G21870	BPChr07G22652	0
65- 12:	BPChr04G21858	BPChr07G22609	4e-41
65- 13:	BPChr04G21874	BPChr07G22622	4e-171
65- 14:	BPChr04G21860	BPChr07G22645	1e-166
65- 15:	BPChr04G21862	BPChr07G22633	0
65- 16:	BPChr04G21901	BPChr07G22632	3e-33
## Alignment 66: score=449.0 e_value=1e-21 N=10 Chr04&Chr07 minus
66- 0:	BPChr04G00664	BPChr07G18922	5e-20
66- 1:	BPChr04G00649	BPChr07G18825	3e-78
66- 2:	BPChr04G00634	BPChr07G18882	1e-08
66- 3:	BPChr04G00636	BPChr07G18854	6e-127
66- 4:	BPChr04G00628	BPChr07G18814	4e-08
66- 5:	BPChr04G00653	BPChr07G18815	6e-25
66- 6:	BPChr04G00637	BPChr07G18934	9e-150
66- 7:	BPChr04G00599	BPChr07G18850	4e-47
66- 8:	BPChr04G00645	BPChr07G18901	4e-42
66- 9:	BPChr04G00629	BPChr07G18848	1e-30
## Alignment 67: score=284.0 e_value=2.3e-10 N=6 Chr04&Chr07 minus
67- 0:	BPChr04G01070	BPChr07G31990	1e-107
67- 1:	BPChr04G01083	BPChr07G32026	0
67- 2:	BPChr04G01085	BPChr07G32010	1e-47
67- 3:	BPChr04G01086	BPChr07G32077	0
67- 4:	BPChr04G01095	BPChr07G32037	6e-123
67- 5:	BPChr04G01091	BPChr07G32034	1e-132
## Alignment 68: score=481.0 e_value=1.2e-19 N=10 Chr04&Chr08 plus
68- 0:	BPChr04G27170	BPChr08G16292	8e-53
68- 1:	BPChr04G27253	BPChr08G16120	2e-104
68- 2:	BPChr04G27145	BPChr08G16266	3e-12
68- 3:	BPChr04G27163	BPChr08G16247	8e-79
68- 4:	BPChr04G27208	BPChr08G16167	1e-146
68- 5:	BPChr04G27201	BPChr08G16287	6e-156
68- 6:	BPChr04G27176	BPChr08G16215	0
68- 7:	BPChr04G27191	BPChr08G16116	0
68- 8:	BPChr04G27169	BPChr08G16289	0
68- 9:	BPChr04G27162	BPChr08G16111	4e-35
## Alignment 69: score=450.0 e_value=6.5e-24 N=11 Chr04&Chr08 plus
69- 0:	BPChr04G25985	BPChr08G01285	0
69- 1:	BPChr04G25971	BPChr08G01250	2e-102
69- 2:	BPChr04G03672	BPChr08G01291	0
69- 3:	BPChr04G03645	BPChr08G01281	8e-102
69- 4:	BPChr04G03689	BPChr08G01237	0
69- 5:	BPChr04G03674	BPChr08G01266	0
69- 6:	BPChr04G03698	BPChr08G01238	2e-97
69- 7:	BPChr04G03679	BPChr08G01265	1e-110
69- 8:	BPChr04G03663	BPChr08G01254	3e-37
69- 9:	BPChr04G03642	BPChr08G01241	0
69- 10:	BPChr04G03615	BPChr08G01267	4e-12
## Alignment 70: score=331.0 e_value=3.5e-15 N=8 Chr04&Chr08 plus
70- 0:	BPChr04G04430	BPChr08G03166	0
70- 1:	BPChr04G14237	BPChr08G03025	3e-13
70- 2:	BPChr04G14257	BPChr08G03061	5e-156
70- 3:	BPChr04G14226	BPChr08G03041	0
70- 4:	BPChr04G14200	BPChr08G03030	1e-14
70- 5:	BPChr04G14211	BPChr08G03104	1e-145
70- 6:	BPChr04G14266	BPChr08G03152	2e-14
70- 7:	BPChr04G14228	BPChr08G03122	9e-116
## Alignment 71: score=318.0 e_value=2.4e-12 N=7 Chr04&Chr08 plus
71- 0:	BPChr04G23878	BPChr08G25562	2e-96
71- 1:	BPChr04G23779	BPChr08G25553	0
71- 2:	BPChr04G23881	BPChr08G25563	0
71- 3:	BPChr04G23826	BPChr08G25566	0
71- 4:	BPChr04G23836	BPChr08G25550	8e-155
71- 5:	BPChr04G23809	BPChr08G25547	5e-178
71- 6:	BPChr04G23838	BPChr08G25560	2e-36
## Alignment 72: score=273.0 e_value=5.6e-09 N=6 Chr04&Chr08 plus
72- 0:	BPChr04G18315	BPChr08G15813	7e-123
72- 1:	BPChr04G18299	BPChr08G15889	5e-08
72- 2:	BPChr04G18307	BPChr08G15877	6e-76
72- 3:	BPChr04G18283	BPChr08G15818	3e-22
72- 4:	BPChr04G18330	BPChr08G15887	8e-69
72- 5:	BPChr04G18303	BPChr08G15733	0
## Alignment 73: score=400.0 e_value=9.7e-19 N=9 Chr04&Chr08 minus
73- 0:	BPChr04G05362	BPChr08G11276	1e-61
73- 1:	BPChr04G05314	BPChr08G11263	7e-98
73- 2:	BPChr04G05333	BPChr08G11240	6e-104
73- 3:	BPChr04G05400	BPChr08G11289	0
73- 4:	BPChr04G05403	BPChr08G11328	2e-107
73- 5:	BPChr04G05320	BPChr08G11330	0
73- 6:	BPChr04G05384	BPChr08G11324	1e-14
73- 7:	BPChr04G05357	BPChr08G11299	2e-25
73- 8:	BPChr04G05373	BPChr08G11282	3e-48
## Alignment 74: score=275.0 e_value=6.9e-08 N=6 Chr04&Chr08 minus
74- 0:	BPChr04G09381	BPChr08G17002	7e-102
74- 1:	BPChr04G09398	BPChr08G17054	5e-144
74- 2:	BPChr04G09408	BPChr08G17017	3e-22
74- 3:	BPChr04G09419	BPChr08G16988	9e-118
74- 4:	BPChr04G09390	BPChr08G17074	7e-118
74- 5:	BPChr04G09416	BPChr08G17045	2e-102
## Alignment 75: score=270.0 e_value=1.9e-10 N=6 Chr04&Chr09 minus
75- 0:	BPChr04G27255	BPChr09G29772	1e-51
75- 1:	BPChr04G27212	BPChr09G29761	2e-107
75- 2:	BPChr04G27226	BPChr09G29953	8e-40
75- 3:	BPChr04G27191	BPChr09G29802	4e-175
75- 4:	BPChr04G27257	BPChr09G29956	5e-100
75- 5:	BPChr04G27256	BPChr09G29949	2e-106
## Alignment 76: score=2288.0 e_value=2.9e-167 N=46 Chr04&Chr10 plus
76- 0:	BPChr04G03593	BPChr10G28305	0
76- 1:	BPChr04G03592	BPChr10G28301	1e-147
76- 2:	BPChr04G03655	BPChr10G28251	4e-57
76- 3:	BPChr04G03643	BPChr10G28357	0
76- 4:	BPChr04G03615	BPChr10G28263	7e-170
76- 5:	BPChr04G03677	BPChr10G28289	0
76- 6:	BPChr04G03625	BPChr10G28220	0
76- 7:	BPChr04G03629	BPChr10G28423	0
76- 8:	BPChr04G03598	BPChr10G28362	0
76- 9:	BPChr04G03589	BPChr10G28283	0
76- 10:	BPChr04G03636	BPChr10G28342	0
76- 11:	BPChr04G03694	BPChr10G28404	1e-144
76- 12:	BPChr04G03682	BPChr10G28196	2e-98
76- 13:	BPChr04G03587	BPChr10G28233	0
76- 14:	BPChr04G03703	BPChr10G28201	3e-140
76- 15:	BPChr04G03582	BPChr10G28230	0
76- 16:	BPChr04G03585	BPChr10G28419	0
76- 17:	BPChr04G03700	BPChr10G28202	1e-141
76- 18:	BPChr04G03657	BPChr10G28375	0
76- 19:	BPChr04G03646	BPChr10G28395	2e-115
76- 20:	BPChr04G03624	BPChr10G28260	0
76- 21:	BPChr04G03695	BPChr10G28303	9e-94
76- 22:	BPChr04G03650	BPChr10G28386	4e-167
76- 23:	BPChr04G03671	BPChr10G28337	1e-52
76- 24:	BPChr04G03588	BPChr10G28313	1e-153
76- 25:	BPChr04G03693	BPChr10G28312	0
76- 26:	BPChr04G03620	BPChr10G28399	0
76- 27:	BPChr04G03649	BPChr10G28261	0
76- 28:	BPChr04G03631	BPChr10G28306	0
76- 29:	BPChr04G03684	BPChr10G28381	4e-180
76- 30:	BPChr04G03647	BPChr10G28358	0
76- 31:	BPChr04G03683	BPChr10G28253	0
76- 32:	BPChr04G03606	BPChr10G28203	2e-106
76- 33:	BPChr04G03581	BPChr10G28223	2e-159
76- 34:	BPChr04G03640	BPChr10G28221	0
76- 35:	BPChr04G03578	BPChr10G28234	3e-45
76- 36:	BPChr04G03596	BPChr10G28421	9e-73
76- 37:	BPChr04G03622	BPChr10G28365	2e-149
76- 38:	BPChr04G03653	BPChr10G28350	5e-173
76- 39:	BPChr04G03706	BPChr10G28317	0
76- 40:	BPChr04G03583	BPChr10G28352	2e-110
76- 41:	BPChr04G03678	BPChr10G28319	0
76- 42:	BPChr04G03680	BPChr10G28424	0
76- 43:	BPChr04G03635	BPChr10G28334	0
76- 44:	BPChr04G03571	BPChr10G28207	0
76- 45:	BPChr04G03576	BPChr10G28225	0
## Alignment 77: score=396.0 e_value=1.4e-17 N=9 Chr04&Chr11 plus
77- 0:	BPChr04G09384	BPChr11G05834	0
77- 1:	BPChr04G09398	BPChr11G05696	6e-98
77- 2:	BPChr04G09412	BPChr11G05740	7e-34
77- 3:	BPChr04G09405	BPChr11G05804	1e-33
77- 4:	BPChr04G09390	BPChr11G05856	4e-32
77- 5:	BPChr04G09416	BPChr11G05827	4e-101
77- 6:	BPChr04G09395	BPChr11G05868	0
77- 7:	BPChr04G09392	BPChr11G05722	8e-78
77- 8:	BPChr04G09415	BPChr11G05625	2e-138
## Alignment 78: score=319.0 e_value=7.2e-15 N=8 Chr04&Chr11 plus
78- 0:	BPChr04G25960	BPChr11G05659	9e-88
78- 1:	BPChr04G03702	BPChr11G05705	0
78- 2:	BPChr04G03611	BPChr11G05717	6e-57
78- 3:	BPChr04G03698	BPChr11G05634	1e-91
78- 4:	BPChr04G03654	BPChr11G05658	3e-150
78- 5:	BPChr04G03604	BPChr11G05748	4e-158
78- 6:	BPChr04G03586	BPChr11G05628	2e-134
78- 7:	BPChr04G03663	BPChr11G05630	1e-35
## Alignment 79: score=276.0 e_value=2.5e-09 N=6 Chr04&Chr11 plus
79- 0:	BPChr04G23951	BPChr11G26953	0
79- 1:	BPChr04G23997	BPChr11G26971	2e-48
79- 2:	BPChr04G23942	BPChr11G26895	0
79- 3:	BPChr04G23986	BPChr11G26936	5e-63
79- 4:	BPChr04G24008	BPChr11G26969	4e-102
79- 5:	BPChr04G24000	BPChr11G26884	5e-45
## Alignment 80: score=256.0 e_value=4.6e-09 N=6 Chr04&Chr11 plus
80- 0:	BPChr04G31969	BPChr11G05654	3e-110
80- 1:	BPChr04G00445	BPChr11G05703	1e-138
80- 2:	BPChr04G00470	BPChr11G05657	1e-34
80- 3:	BPChr04G00494	BPChr11G05806	8e-158
80- 4:	BPChr04G00481	BPChr11G05697	2e-30
80- 5:	BPChr04G00491	BPChr11G05795	8e-150
## Alignment 81: score=255.0 e_value=1.5e-09 N=6 Chr04&Chr11 plus
81- 0:	BPChr04G23926	BPChr11G07442	0
81- 1:	BPChr04G23938	BPChr11G07236	2e-37
81- 2:	BPChr04G23948	BPChr11G07417	2e-23
81- 3:	BPChr04G24013	BPChr11G07337	4e-97
81- 4:	BPChr04G23963	BPChr11G07370	0
81- 5:	BPChr04G23952	BPChr11G07269	1e-16
## Alignment 82: score=601.0 e_value=2.1e-35 N=14 Chr04&Chr11 minus
82- 0:	BPChr04G23985	BPChr11G05689	8e-09
82- 1:	BPChr04G23947	BPChr11G05690	4e-52
82- 2:	BPChr04G23930	BPChr11G05641	7e-95
82- 3:	BPChr04G23973	BPChr11G05878	2e-14
82- 4:	BPChr04G23992	BPChr11G05811	3e-69
82- 5:	BPChr04G23978	BPChr11G05698	2e-79
82- 6:	BPChr04G23943	BPChr11G05859	0
82- 7:	BPChr04G23925	BPChr11G05741	4e-104
82- 8:	BPChr04G24013	BPChr11G05701	7e-92
82- 9:	BPChr04G23935	BPChr11G05851	0
82- 10:	BPChr04G23957	BPChr11G05695	4e-81
82- 11:	BPChr04G23975	BPChr11G05846	2e-48
82- 12:	BPChr04G23962	BPChr11G05734	5e-38
82- 13:	BPChr04G24005	BPChr11G05760	2e-51
## Alignment 83: score=494.0 e_value=1.6e-27 N=11 Chr04&Chr11 minus
83- 0:	BPChr04G21884	BPChr11G28694	9e-65
83- 1:	BPChr04G21876	BPChr11G28759	0
83- 2:	BPChr04G21854	BPChr11G28605	1e-93
83- 3:	BPChr04G21863	BPChr11G28660	0
83- 4:	BPChr04G21830	BPChr11G28594	2e-128
83- 5:	BPChr04G21889	BPChr11G28781	2e-20
83- 6:	BPChr04G21850	BPChr11G28596	0
83- 7:	BPChr04G21869	BPChr11G28685	4e-27
83- 8:	BPChr04G21855	BPChr11G28729	2e-69
83- 9:	BPChr04G21870	BPChr11G28680	0
83- 10:	BPChr04G21883	BPChr11G28776	0
## Alignment 84: score=324.0 e_value=1.6e-11 N=7 Chr04&Chr11 minus
84- 0:	BPChr04G05405	BPChr11G05669	2e-93
84- 1:	BPChr04G05396	BPChr11G05848	8e-92
84- 2:	BPChr04G05342	BPChr11G05694	4e-48
84- 3:	BPChr04G05403	BPChr11G05712	8e-162
84- 4:	BPChr04G05340	BPChr11G05715	1e-28
84- 5:	BPChr04G05384	BPChr11G05788	5e-12
84- 6:	BPChr04G05361	BPChr11G05887	4e-94
## Alignment 85: score=283.0 e_value=1.5e-08 N=6 Chr04&Chr11 minus
85- 0:	BPChr04G02716	BPChr11G28706	3e-112
85- 1:	BPChr04G02684	BPChr11G28761	2e-25
85- 2:	BPChr04G02674	BPChr11G28673	1e-151
85- 3:	BPChr04G02687	BPChr11G28671	3e-36
85- 4:	BPChr04G02673	BPChr11G28638	3e-34
85- 5:	BPChr04G02689	BPChr11G28640	3e-72
## Alignment 86: score=251.0 e_value=2.2e-09 N=6 Chr04&Chr11 minus
86- 0:	BPChr04G23939	BPChr11G07233	3e-114
86- 1:	BPChr04G23944	BPChr11G07235	1e-52
86- 2:	BPChr04G23982	BPChr11G07119	0
86- 3:	BPChr04G23957	BPChr11G07179	3e-103
86- 4:	BPChr04G23923	BPChr11G07210	0
86- 5:	BPChr04G23993	BPChr11G07307	6e-104
## Alignment 87: score=314.0 e_value=2.8e-11 N=7 Chr04&Chr14 plus
87- 0:	BPChr04G02701	BPChr14G26989	0
87- 1:	BPChr04G02684	BPChr14G27052	0
87- 2:	BPChr04G02674	BPChr14G27036	1e-145
87- 3:	BPChr04G02731	BPChr14G27101	0
87- 4:	BPChr04G02718	BPChr14G27082	0
87- 5:	BPChr04G02673	BPChr14G27110	3e-32
87- 6:	BPChr04G02698	BPChr14G27085	3e-44
## Alignment 88: score=272.0 e_value=2.3e-08 N=6 Chr04&Chr14 plus
88- 0:	BPChr04G21887	BPChr14G32484	2e-45
88- 1:	BPChr04G21879	BPChr14G06692	0
88- 2:	BPChr04G21898	BPChr14G06653	0
88- 3:	BPChr04G21881	BPChr14G06678	8e-107
88- 4:	BPChr04G21872	BPChr14G06704	0
88- 5:	BPChr04G21833	BPChr14G06654	8e-172
## Alignment 89: score=383.0 e_value=1.2e-16 N=9 Chr04&Chr14 minus
89- 0:	BPChr04G00504	BPChr14G27862	8e-133
89- 1:	BPChr04G04430	BPChr14G27920	0
89- 2:	BPChr04G14237	BPChr14G27698	4e-26
89- 3:	BPChr04G14238	BPChr14G27676	0
89- 4:	BPChr04G14252	BPChr14G27683	9e-32
89- 5:	BPChr04G14234	BPChr14G27987	9e-12
89- 6:	BPChr04G14254	BPChr14G27752	6e-76
89- 7:	BPChr04G14197	BPChr14G28029	0
89- 8:	BPChr04G14267	BPChr14G27931	7e-94
## Alignment 90: score=2159.0 e_value=3.3e-153 N=44 Chr05&Chr05 minus
90- 0:	BPChr05G14862	BPChr05G14764	0
90- 1:	BPChr05G14800	BPChr05G14997	0
90- 2:	BPChr05G14960	BPChr05G15008	3e-25
90- 3:	BPChr05G14883	BPChr05G14813	0
90- 4:	BPChr05G14724	BPChr05G14653	3e-43
90- 5:	BPChr05G14703	BPChr05G14894	0
90- 6:	BPChr05G14834	BPChr05G14784	1e-115
90- 7:	BPChr05G14840	BPChr05G15001	0
90- 8:	BPChr05G14689	BPChr05G15017	0
90- 9:	BPChr05G15012	BPChr05G14999	0
90- 10:	BPChr05G32402	BPChr05G32403	4e-144
90- 11:	BPChr05G14932	BPChr05G14721	5e-49
90- 12:	BPChr05G14636	BPChr05G14893	0
90- 13:	BPChr05G14759	BPChr05G14780	0
90- 14:	BPChr05G14830	BPChr05G14692	2e-143
90- 15:	BPChr05G14717	BPChr05G14891	0
90- 16:	BPChr05G14719	BPChr05G14644	1e-104
90- 17:	BPChr05G14704	BPChr05G14747	1e-63
90- 18:	BPChr05G14669	BPChr05G14953	0
90- 19:	BPChr05G14760	BPChr05G14816	0
90- 20:	BPChr05G15023	BPChr05G14823	2e-139
90- 21:	BPChr05G14665	BPChr05G14677	0
90- 22:	BPChr05G14941	BPChr05G14904	0
90- 23:	BPChr05G14833	BPChr05G14725	0
90- 24:	BPChr05G14754	BPChr05G14966	1e-122
90- 25:	BPChr05G14758	BPChr05G14895	0
90- 26:	BPChr05G15006	BPChr05G14945	0
90- 27:	BPChr05G14645	BPChr05G14749	0
90- 28:	BPChr05G14861	BPChr05G14897	3e-104
90- 29:	BPChr05G14905	BPChr05G14885	1e-51
90- 30:	BPChr05G14647	BPChr05G15002	0
90- 31:	BPChr05G14706	BPChr05G14723	0
90- 32:	BPChr05G14955	BPChr05G14812	0
90- 33:	BPChr05G14984	BPChr05G14695	0
90- 34:	BPChr05G14912	BPChr05G14772	0
90- 35:	BPChr05G14952	BPChr05G14809	1e-130
90- 36:	BPChr05G14666	BPChr05G14959	0
90- 37:	BPChr05G14988	BPChr05G14928	1e-153
90- 38:	BPChr05G14710	BPChr05G14873	2e-42
90- 39:	BPChr05G14853	BPChr05G14769	0
90- 40:	BPChr05G14943	BPChr05G14752	0
90- 41:	BPChr05G14737	BPChr05G14920	2e-175
90- 42:	BPChr05G15025	BPChr05G14983	1e-76
90- 43:	BPChr05G14929	BPChr05G14697	0
## Alignment 91: score=454.0 e_value=8.1e-24 N=11 Chr05&Chr05 minus
91- 0:	BPChr05G27399	BPChr05G22474	0
91- 1:	BPChr05G27341	BPChr05G22458	6e-105
91- 2:	BPChr05G27430	BPChr05G22441	0
91- 3:	BPChr05G27421	BPChr05G22504	0
91- 4:	BPChr05G27343	BPChr05G22477	8e-126
91- 5:	BPChr05G27415	BPChr05G22413	8e-166
91- 6:	BPChr05G27369	BPChr05G22404	0
91- 7:	BPChr05G27382	BPChr05G22393	1e-135
91- 8:	BPChr05G27361	BPChr05G22478	9e-13
91- 9:	BPChr05G21167	BPChr05G22456	1e-06
91- 10:	BPChr05G14452	BPChr05G26469	7e-99
## Alignment 92: score=272.0 e_value=2.5e-08 N=6 Chr05&Chr05 minus
92- 0:	BPChr05G21099	BPChr05G22105	0
92- 1:	BPChr05G21085	BPChr05G22134	7e-104
92- 2:	BPChr05G21064	BPChr05G22052	3e-19
92- 3:	BPChr05G21075	BPChr05G22059	0
92- 4:	BPChr05G21053	BPChr05G22196	4e-163
92- 5:	BPChr05G21107	BPChr05G22193	3e-56
## Alignment 93: score=262.0 e_value=4e-09 N=6 Chr05&Chr06 minus
93- 0:	BPChr05G14815	BPChr06G02150	3e-129
93- 1:	BPChr05G14731	BPChr06G02281	6e-121
93- 2:	BPChr05G14796	BPChr06G02268	3e-64
93- 3:	BPChr05G14806	BPChr06G02136	0
93- 4:	BPChr05G14942	BPChr06G02227	4e-76
93- 5:	BPChr05G14795	BPChr06G02199	2e-06
## Alignment 94: score=446.0 e_value=1e-21 N=10 Chr05&Chr07 plus
94- 0:	BPChr05G31823	BPChr07G09819	5e-105
94- 1:	BPChr05G31556	BPChr07G09824	3e-61
94- 2:	BPChr05G31481	BPChr07G09965	0
94- 3:	BPChr05G31776	BPChr07G10049	2e-36
94- 4:	BPChr05G31478	BPChr07G09992	4e-131
94- 5:	BPChr05G31623	BPChr07G10001	2e-152
94- 6:	BPChr05G31538	BPChr07G09900	0
94- 7:	BPChr05G31744	BPChr07G10025	3e-24
94- 8:	BPChr05G31668	BPChr07G09941	6e-111
94- 9:	BPChr05G31691	BPChr07G09847	1e-124
## Alignment 95: score=525.0 e_value=2.4e-28 N=12 Chr05&Chr08 plus
95- 0:	BPChr05G27434	BPChr08G15747	3e-15
95- 1:	BPChr05G27362	BPChr08G15744	8e-23
95- 2:	BPChr05G27377	BPChr08G15773	5e-94
95- 3:	BPChr05G27396	BPChr08G15806	0
95- 4:	BPChr05G27341	BPChr08G15838	2e-27
95- 5:	BPChr05G27351	BPChr08G15782	6e-21
95- 6:	BPChr05G27412	BPChr08G15804	0
95- 7:	BPChr05G27385	BPChr08G15732	0
95- 8:	BPChr05G27430	BPChr08G15775	0
95- 9:	BPChr05G27421	BPChr08G15852	0
95- 10:	BPChr05G27332	BPChr08G15791	5e-45
95- 11:	BPChr05G27369	BPChr08G15819	0
## Alignment 96: score=471.0 e_value=1.8e-25 N=11 Chr05&Chr08 minus
96- 0:	BPChr05G31734	BPChr08G10693	2e-149
96- 1:	BPChr05G31811	BPChr08G10713	1e-123
96- 2:	BPChr05G31719	BPChr08G10769	1e-56
96- 3:	BPChr05G31726	BPChr08G10797	2e-44
96- 4:	BPChr05G31504	BPChr08G10701	2e-170
96- 5:	BPChr05G31636	BPChr08G10781	6e-146
96- 6:	BPChr05G31631	BPChr08G10722	1e-57
96- 7:	BPChr05G31815	BPChr08G10760	0
96- 8:	BPChr05G31792	BPChr08G10774	1e-81
96- 9:	BPChr05G31794	BPChr08G10695	0
96- 10:	BPChr05G31625	BPChr08G10812	9e-14
## Alignment 97: score=284.0 e_value=3.9e-08 N=6 Chr05&Chr08 minus
97- 0:	BPChr05G26619	BPChr08G10757	0
97- 1:	BPChr05G26615	BPChr08G10721	7e-20
97- 2:	BPChr05G26629	BPChr08G32485	6e-34
97- 3:	BPChr05G26612	BPChr08G10790	0
97- 4:	BPChr05G26633	BPChr08G10764	0
97- 5:	BPChr05G26639	BPChr08G10777	4e-162
## Alignment 98: score=280.0 e_value=4e-11 N=6 Chr05&Chr08 minus
98- 0:	BPChr05G24751	BPChr08G01503	0
98- 1:	BPChr05G24753	BPChr08G01509	0
98- 2:	BPChr05G24755	BPChr08G01499	4e-49
98- 3:	BPChr05G24745	BPChr08G01516	2e-10
98- 4:	BPChr05G24744	BPChr08G01519	1e-39
98- 5:	BPChr05G19184	BPChr08G01492	2e-29
## Alignment 99: score=276.0 e_value=7.1e-11 N=7 Chr05&Chr08 minus
99- 0:	BPChr05G03913	BPChr08G13235	1e-64
99- 1:	BPChr05G03907	BPChr08G13331	2e-110
99- 2:	BPChr05G03943	BPChr08G13339	3e-72
99- 3:	BPChr05G03931	BPChr08G13314	0
99- 4:	BPChr05G03942	BPChr08G13391	8e-122
99- 5:	BPChr05G03917	BPChr08G13262	1e-49
99- 6:	BPChr05G03947	BPChr08G13341	8e-72
## Alignment 100: score=272.0 e_value=2.4e-08 N=6 Chr05&Chr08 minus
100- 0:	BPChr05G26581	BPChr08G01492	1e-35
100- 1:	BPChr05G26561	BPChr08G01432	7e-56
100- 2:	BPChr05G26551	BPChr08G01416	0
100- 3:	BPChr05G26582	BPChr08G01496	0
100- 4:	BPChr05G26552	BPChr08G01437	2e-90
100- 5:	BPChr05G26577	BPChr08G01430	2e-164
## Alignment 101: score=250.0 e_value=3.6e-08 N=6 Chr05&Chr08 minus
101- 0:	BPChr05G08814	BPChr08G05092	2e-32
101- 1:	BPChr05G08852	BPChr08G05060	0
101- 2:	BPChr05G08721	BPChr08G05072	0
101- 3:	BPChr05G08733	BPChr08G05077	5e-21
101- 4:	BPChr05G08724	BPChr08G04996	6e-149
101- 5:	BPChr05G08723	BPChr08G04997	3e-49
## Alignment 102: score=1895.0 e_value=4.5e-127 N=38 Chr05&Chr09 plus
102- 0:	BPChr05G14854	BPChr09G20536	0
102- 1:	BPChr05G14661	BPChr09G20625	0
102- 2:	BPChr05G14936	BPChr09G20510	1e-43
102- 3:	BPChr05G14876	BPChr09G20539	6e-65
102- 4:	BPChr05G14748	BPChr09G20629	0
102- 5:	BPChr05G14888	BPChr09G20515	0
102- 6:	BPChr05G14798	BPChr09G20502	0
102- 7:	BPChr05G14948	BPChr09G20602	2e-108
102- 8:	BPChr05G14923	BPChr09G20589	1e-62
102- 9:	BPChr05G14684	BPChr09G20558	0
102- 10:	BPChr05G14726	BPChr09G20607	0
102- 11:	BPChr05G14671	BPChr09G20571	0
102- 12:	BPChr05G14714	BPChr09G20535	0
102- 13:	BPChr05G14852	BPChr09G20524	1e-151
102- 14:	BPChr05G14844	BPChr09G20627	3e-141
102- 15:	BPChr05G15003	BPChr09G20617	1e-139
102- 16:	BPChr05G14864	BPChr09G20553	0
102- 17:	BPChr05G14986	BPChr09G20520	0
102- 18:	BPChr05G14824	BPChr09G20518	0
102- 19:	BPChr05G14989	BPChr09G20635	0
102- 20:	BPChr05G14729	BPChr09G20570	3e-40
102- 21:	BPChr05G14929	BPChr09G20609	0
102- 22:	BPChr05G14702	BPChr09G20580	3e-44
102- 23:	BPChr05G14937	BPChr09G20533	0
102- 24:	BPChr05G14659	BPChr09G20541	0
102- 25:	BPChr05G14740	BPChr09G20594	8e-103
102- 26:	BPChr05G14735	BPChr09G20605	0
102- 27:	BPChr05G14786	BPChr09G20531	0
102- 28:	BPChr05G14794	BPChr09G20621	0
102- 29:	BPChr05G15009	BPChr09G20595	0
102- 30:	BPChr05G14664	BPChr09G20616	0
102- 31:	BPChr05G14742	BPChr09G20546	0
102- 32:	BPChr05G14881	BPChr09G20590	0
102- 33:	BPChr05G14939	BPChr09G20509	0
102- 34:	BPChr05G14817	BPChr09G20547	0
102- 35:	BPChr05G14663	BPChr09G20601	0
102- 36:	BPChr05G14733	BPChr09G20508	0
102- 37:	BPChr05G32200	BPChr09G32199	2e-102
## Alignment 103: score=348.0 e_value=6.3e-14 N=8 Chr05&Chr09 minus
103- 0:	BPChr05G04654	BPChr09G16364	4e-42
103- 1:	BPChr05G04698	BPChr09G16368	5e-73
103- 2:	BPChr05G04632	BPChr09G16373	7e-115
103- 3:	BPChr05G04722	BPChr09G16339	2e-150
103- 4:	BPChr05G04712	BPChr09G16362	7e-161
103- 5:	BPChr05G04647	BPChr09G16322	2e-166
103- 6:	BPChr05G04656	BPChr09G09786	0
103- 7:	BPChr05G04670	BPChr09G09789	1e-22
## Alignment 104: score=275.0 e_value=7.1e-11 N=7 Chr05&Chr09 minus
104- 0:	BPChr05G03913	BPChr09G12181	1e-64
104- 1:	BPChr05G03907	BPChr09G11953	2e-110
104- 2:	BPChr05G03943	BPChr09G12108	3e-72
104- 3:	BPChr05G03931	BPChr09G11950	0
104- 4:	BPChr05G03942	BPChr09G12012	8e-122
104- 5:	BPChr05G03917	BPChr09G12105	1e-49
104- 6:	BPChr05G03947	BPChr09G12149	8e-72
## Alignment 105: score=494.0 e_value=2.3e-26 N=12 Chr05&Chr11 minus
105- 0:	BPChr05G31655	BPChr11G03802	0
105- 1:	BPChr05G31657	BPChr11G03718	0
105- 2:	BPChr05G31596	BPChr11G03812	7e-08
105- 3:	BPChr05G31591	BPChr11G03721	3e-20
105- 4:	BPChr05G31552	BPChr11G03792	5e-88
105- 5:	BPChr05G31487	BPChr11G03769	8e-140
105- 6:	BPChr05G31607	BPChr11G03794	5e-81
105- 7:	BPChr05G31496	BPChr11G03730	6e-125
105- 8:	BPChr05G31668	BPChr11G03778	4e-99
105- 9:	BPChr05G31828	BPChr11G03806	1e-164
105- 10:	BPChr05G31729	BPChr11G03722	2e-59
105- 11:	BPChr05G31730	BPChr11G03790	1e-12
## Alignment 106: score=298.0 e_value=3.4e-11 N=7 Chr05&Chr11 minus
106- 0:	BPChr05G22169	BPChr11G10104	0
106- 1:	BPChr05G22125	BPChr11G10194	3e-59
106- 2:	BPChr05G22165	BPChr11G10150	1e-39
106- 3:	BPChr05G22166	BPChr11G10094	9e-93
106- 4:	BPChr05G22116	BPChr11G10105	6e-68
106- 5:	BPChr05G22092	BPChr11G10065	7e-154
106- 6:	BPChr05G22147	BPChr11G10137	0
## Alignment 107: score=468.0 e_value=3.9e-22 N=10 Chr05&Chr12 plus
107- 0:	BPChr05G14967	BPChr12G08260	2e-93
107- 1:	BPChr05G14677	BPChr12G08214	0
107- 2:	BPChr05G14823	BPChr12G08258	1e-74
107- 3:	BPChr05G14953	BPChr12G08223	0
107- 4:	BPChr05G14747	BPChr12G08290	2e-19
107- 5:	BPChr05G15001	BPChr12G08265	0
107- 6:	BPChr05G14784	BPChr12G08226	3e-100
107- 7:	BPChr05G14813	BPChr12G08267	2e-89
107- 8:	BPChr05G14997	BPChr12G08211	1e-08
107- 9:	BPChr05G14764	BPChr12G08295	0
## Alignment 108: score=555.0 e_value=4.3e-29 N=12 Chr05&Chr12 minus
108- 0:	BPChr05G14722	BPChr12G08233	2e-06
108- 1:	BPChr05G14871	BPChr12G08277	7e-19
108- 2:	BPChr05G14862	BPChr12G08295	0
108- 3:	BPChr05G14800	BPChr12G08211	4e-08
108- 4:	BPChr05G14883	BPChr12G08267	2e-89
108- 5:	BPChr05G14834	BPChr12G08226	1e-52
108- 6:	BPChr05G14840	BPChr12G08265	0
108- 7:	BPChr05G14704	BPChr12G08290	2e-19
108- 8:	BPChr05G14669	BPChr12G08223	0
108- 9:	BPChr05G15023	BPChr12G08258	1e-74
108- 10:	BPChr05G14665	BPChr12G08214	0
108- 11:	BPChr05G14861	BPChr12G08260	2e-41
## Alignment 109: score=283.0 e_value=2.7e-08 N=6 Chr05&Chr13 minus
109- 0:	BPChr05G24747	BPChr13G21974	0
109- 1:	BPChr05G24743	BPChr13G21931	0
109- 2:	BPChr05G19177	BPChr13G32119	7e-51
109- 3:	BPChr05G19187	BPChr13G21958	3e-19
109- 4:	BPChr05G19184	BPChr13G21923	4e-74
109- 5:	BPChr05G19186	BPChr13G21950	6e-157
## Alignment 110: score=537.0 e_value=1.1e-27 N=12 Chr06&Chr06 plus
110- 0:	BPChr06G11148	BPChr06G30388	3e-64
110- 1:	BPChr06G11063	BPChr06G31335	1e-50
110- 2:	BPChr06G11046	BPChr06G30913	2e-145
110- 3:	BPChr06G10993	BPChr06G31456	5e-120
110- 4:	BPChr06G11015	BPChr06G31062	3e-54
110- 5:	BPChr06G11094	BPChr06G31349	0
110- 6:	BPChr06G11051	BPChr06G31069	1e-79
110- 7:	BPChr06G11124	BPChr06G30528	0
110- 8:	BPChr06G11160	BPChr06G31077	0
110- 9:	BPChr06G10984	BPChr06G31384	0
110- 10:	BPChr06G11092	BPChr06G30449	0
110- 11:	BPChr06G11192	BPChr06G30804	1e-77
## Alignment 111: score=23945.0 e_value=0 N=484 Chr06&Chr06 minus
111- 0:	BPChr06G30921	BPChr06G30786	0
111- 1:	BPChr06G30604	BPChr06G30997	2e-115
111- 2:	BPChr06G30463	BPChr06G31089	3e-165
111- 3:	BPChr06G30939	BPChr06G30829	0
111- 4:	BPChr06G30801	BPChr06G31017	2e-173
111- 5:	BPChr06G30603	BPChr06G30287	4e-129
111- 6:	BPChr06G31208	BPChr06G30533	0
111- 7:	BPChr06G30905	BPChr06G30631	0
111- 8:	BPChr06G31385	BPChr06G31361	0
111- 9:	BPChr06G30736	BPChr06G31150	5e-98
111- 10:	BPChr06G31135	BPChr06G31427	0
111- 11:	BPChr06G30546	BPChr06G30989	1e-142
111- 12:	BPChr06G30965	BPChr06G31100	0
111- 13:	BPChr06G31033	BPChr06G30382	0
111- 14:	BPChr06G30569	BPChr06G31374	3e-143
111- 15:	BPChr06G30763	BPChr06G31160	5e-156
111- 16:	BPChr06G30193	BPChr06G30857	1e-111
111- 17:	BPChr06G31230	BPChr06G32212	0
111- 18:	BPChr06G31313	BPChr06G31243	0
111- 19:	BPChr06G30912	BPChr06G30747	0
111- 20:	BPChr06G30988	BPChr06G31215	0
111- 21:	BPChr06G30760	BPChr06G30702	5e-118
111- 22:	BPChr06G30601	BPChr06G30688	7e-106
111- 23:	BPChr06G30261	BPChr06G31158	3e-98
111- 24:	BPChr06G31002	BPChr06G30402	0
111- 25:	BPChr06G31050	BPChr06G30945	6e-89
111- 26:	BPChr06G30964	BPChr06G30596	0
111- 27:	BPChr06G30400	BPChr06G31198	0
111- 28:	BPChr06G30317	BPChr06G31121	0
111- 29:	BPChr06G30740	BPChr06G30265	0
111- 30:	BPChr06G30567	BPChr06G30352	0
111- 31:	BPChr06G31375	BPChr06G30315	0
111- 32:	BPChr06G30975	BPChr06G31471	0
111- 33:	BPChr06G31461	BPChr06G30613	0
111- 34:	BPChr06G31466	BPChr06G30435	1e-99
111- 35:	BPChr06G30494	BPChr06G30407	0
111- 36:	BPChr06G31095	BPChr06G31139	0
111- 37:	BPChr06G30495	BPChr06G30409	0
111- 38:	BPChr06G30985	BPChr06G30855	0
111- 39:	BPChr06G30373	BPChr06G30614	0
111- 40:	BPChr06G30500	BPChr06G30686	2e-120
111- 41:	BPChr06G30605	BPChr06G30757	4e-86
111- 42:	BPChr06G30260	BPChr06G31167	0
111- 43:	BPChr06G30949	BPChr06G31084	0
111- 44:	BPChr06G30263	BPChr06G30925	3e-51
111- 45:	BPChr06G31237	BPChr06G30655	0
111- 46:	BPChr06G30536	BPChr06G30789	0
111- 47:	BPChr06G30909	BPChr06G31424	0
111- 48:	BPChr06G30689	BPChr06G30723	0
111- 49:	BPChr06G30504	BPChr06G30927	3e-76
111- 50:	BPChr06G31289	BPChr06G30204	6e-122
111- 51:	BPChr06G30753	BPChr06G31410	0
111- 52:	BPChr06G31111	BPChr06G31221	0
111- 53:	BPChr06G31446	BPChr06G30955	0
111- 54:	BPChr06G31116	BPChr06G30807	0
111- 55:	BPChr06G31065	BPChr06G30385	0
111- 56:	BPChr06G30267	BPChr06G30436	0
111- 57:	BPChr06G31249	BPChr06G32332	2e-72
111- 58:	BPChr06G32333	BPChr06G30594	2e-35
111- 59:	BPChr06G30915	BPChr06G30639	0
111- 60:	BPChr06G30508	BPChr06G30264	2e-92
111- 61:	BPChr06G31413	BPChr06G30273	0
111- 62:	BPChr06G30694	BPChr06G31080	5e-58
111- 63:	BPChr06G30961	BPChr06G30310	0
111- 64:	BPChr06G31210	BPChr06G31106	0
111- 65:	BPChr06G30683	BPChr06G30266	0
111- 66:	BPChr06G31366	BPChr06G31272	0
111- 67:	BPChr06G30514	BPChr06G30330	0
111- 68:	BPChr06G30180	BPChr06G31195	0
111- 69:	BPChr06G30526	BPChr06G30232	1e-25
111- 70:	BPChr06G31331	BPChr06G31174	0
111- 71:	BPChr06G31051	BPChr06G30524	0
111- 72:	BPChr06G30358	BPChr06G30652	4e-73
111- 73:	BPChr06G31351	BPChr06G31282	4e-31
111- 74:	BPChr06G30254	BPChr06G31439	0
111- 75:	BPChr06G30427	BPChr06G30392	0
111- 76:	BPChr06G30419	BPChr06G30589	0
111- 77:	BPChr06G30831	BPChr06G31238	0
111- 78:	BPChr06G30973	BPChr06G31452	4e-123
111- 79:	BPChr06G31056	BPChr06G30856	3e-164
111- 80:	BPChr06G30224	BPChr06G30863	3e-105
111- 81:	BPChr06G30196	BPChr06G30283	0
111- 82:	BPChr06G31328	BPChr06G30676	0
111- 83:	BPChr06G31108	BPChr06G30696	0
111- 84:	BPChr06G30929	BPChr06G31408	3e-142
111- 85:	BPChr06G31353	BPChr06G30875	0
111- 86:	BPChr06G31291	BPChr06G31202	0
111- 87:	BPChr06G31155	BPChr06G31143	1e-107
111- 88:	BPChr06G31018	BPChr06G30465	0
111- 89:	BPChr06G31340	BPChr06G30998	2e-120
111- 90:	BPChr06G30473	BPChr06G30861	7e-47
111- 91:	BPChr06G30479	BPChr06G30446	2e-118
111- 92:	BPChr06G31435	BPChr06G31042	9e-90
111- 93:	BPChr06G30698	BPChr06G30487	0
111- 94:	BPChr06G30879	BPChr06G30525	5e-96
111- 95:	BPChr06G31352	BPChr06G30725	0
111- 96:	BPChr06G30379	BPChr06G31031	4e-144
111- 97:	BPChr06G30182	BPChr06G30679	1e-103
111- 98:	BPChr06G30522	BPChr06G30234	2e-65
111- 99:	BPChr06G31257	BPChr06G30969	0
111-100:	BPChr06G31252	BPChr06G30849	0
111-101:	BPChr06G30666	BPChr06G31469	0
111-102:	BPChr06G30618	BPChr06G30816	0
111-103:	BPChr06G30253	BPChr06G30776	0
111-104:	BPChr06G31124	BPChr06G31267	0
111-105:	BPChr06G30847	BPChr06G30716	8e-54
111-106:	BPChr06G30296	BPChr06G30506	6e-153
111-107:	BPChr06G30682	BPChr06G30297	0
111-108:	BPChr06G30657	BPChr06G30485	0
111-109:	BPChr06G30635	BPChr06G30940	0
111-110:	BPChr06G30732	BPChr06G30585	4e-26
111-111:	BPChr06G31399	BPChr06G30750	0
111-112:	BPChr06G31016	BPChr06G31265	0
111-113:	BPChr06G30361	BPChr06G30291	2e-141
111-114:	BPChr06G31281	BPChr06G30752	0
111-115:	BPChr06G31081	BPChr06G31288	0
111-116:	BPChr06G30422	BPChr06G31117	0
111-117:	BPChr06G31364	BPChr06G30302	9e-110
111-118:	BPChr06G30625	BPChr06G30792	0
111-119:	BPChr06G31320	BPChr06G31071	0
111-120:	BPChr06G30642	BPChr06G30952	0
111-121:	BPChr06G30231	BPChr06G30380	0
111-122:	BPChr06G31226	BPChr06G30967	0
111-123:	BPChr06G30428	BPChr06G31367	1e-85
111-124:	BPChr06G31182	BPChr06G31433	3e-123
111-125:	BPChr06G30498	BPChr06G31103	0
111-126:	BPChr06G31300	BPChr06G31468	0
111-127:	BPChr06G30730	BPChr06G31073	1e-64
111-128:	BPChr06G31319	BPChr06G30252	0
111-129:	BPChr06G31240	BPChr06G30662	0
111-130:	BPChr06G31060	BPChr06G30956	1e-157
111-131:	BPChr06G30201	BPChr06G31309	5e-144
111-132:	BPChr06G31415	BPChr06G30645	1e-152
111-133:	BPChr06G30489	BPChr06G31085	0
111-134:	BPChr06G31305	BPChr06G30278	0
111-135:	BPChr06G31363	BPChr06G30610	2e-42
111-136:	BPChr06G31209	BPChr06G30458	0
111-137:	BPChr06G31140	BPChr06G30417	0
111-138:	BPChr06G30876	BPChr06G30337	0
111-139:	BPChr06G30393	BPChr06G31322	0
111-140:	BPChr06G30693	BPChr06G31304	0
111-141:	BPChr06G30715	BPChr06G30892	8e-149
111-142:	BPChr06G31070	BPChr06G30259	4e-32
111-143:	BPChr06G30448	BPChr06G30420	9e-110
111-144:	BPChr06G31255	BPChr06G31383	0
111-145:	BPChr06G30665	BPChr06G30212	0
111-146:	BPChr06G31397	BPChr06G30344	0
111-147:	BPChr06G30518	BPChr06G31227	6e-161
111-148:	BPChr06G30934	BPChr06G30781	0
111-149:	BPChr06G30923	BPChr06G31157	0
111-150:	BPChr06G30784	BPChr06G30517	0
111-151:	BPChr06G30189	BPChr06G30866	0
111-152:	BPChr06G30889	BPChr06G30632	2e-48
111-153:	BPChr06G30226	BPChr06G30979	0
111-154:	BPChr06G30911	BPChr06G30480	0
111-155:	BPChr06G30336	BPChr06G30281	0
111-156:	BPChr06G30766	BPChr06G31026	0
111-157:	BPChr06G30416	BPChr06G30413	0
111-158:	BPChr06G30496	BPChr06G31474	5e-71
111-159:	BPChr06G30894	BPChr06G30523	2e-130
111-160:	BPChr06G31323	BPChr06G30832	0
111-161:	BPChr06G30176	BPChr06G31273	1e-121
111-162:	BPChr06G30755	BPChr06G30309	0
111-163:	BPChr06G30858	BPChr06G30672	1e-174
111-164:	BPChr06G31388	BPChr06G30636	2e-109
111-165:	BPChr06G30663	BPChr06G30418	0
111-166:	BPChr06G30561	BPChr06G30782	0
111-167:	BPChr06G30785	BPChr06G31316	0
111-168:	BPChr06G30882	BPChr06G31104	5e-172
111-169:	BPChr06G30692	BPChr06G31199	0
111-170:	BPChr06G31022	BPChr06G30764	0
111-171:	BPChr06G31092	BPChr06G31165	9e-46
111-172:	BPChr06G30340	BPChr06G30503	0
111-173:	BPChr06G30930	BPChr06G30980	4e-87
111-174:	BPChr06G31066	BPChr06G31290	3e-64
111-175:	BPChr06G30249	BPChr06G31079	0
111-176:	BPChr06G31333	BPChr06G31357	4e-155
111-177:	BPChr06G30707	BPChr06G30444	7e-162
111-178:	BPChr06G30200	BPChr06G30703	0
111-179:	BPChr06G31003	BPChr06G30350	2e-178
111-180:	BPChr06G30430	BPChr06G31431	0
111-181:	BPChr06G31229	BPChr06G31036	7e-51
111-182:	BPChr06G31206	BPChr06G30237	1e-117
111-183:	BPChr06G30675	BPChr06G30685	0
111-184:	BPChr06G31409	BPChr06G30918	2e-99
111-185:	BPChr06G30476	BPChr06G31188	0
111-186:	BPChr06G31398	BPChr06G31283	1e-86
111-187:	BPChr06G31225	BPChr06G30348	6e-22
111-188:	BPChr06G30294	BPChr06G30239	0
111-189:	BPChr06G31354	BPChr06G31044	0
111-190:	BPChr06G30574	BPChr06G30835	0
111-191:	BPChr06G31379	BPChr06G31027	0
111-192:	BPChr06G31137	BPChr06G30207	0
111-193:	BPChr06G30502	BPChr06G30994	2e-176
111-194:	BPChr06G30360	BPChr06G31362	1e-131
111-195:	BPChr06G31358	BPChr06G31378	4e-98
111-196:	BPChr06G30678	BPChr06G31025	0
111-197:	BPChr06G30216	BPChr06G30307	0
111-198:	BPChr06G30803	BPChr06G30359	0
111-199:	BPChr06G30718	BPChr06G30564	2e-95
111-200:	BPChr06G30195	BPChr06G30924	0
111-201:	BPChr06G31131	BPChr06G31004	0
111-202:	BPChr06G30406	BPChr06G30846	0
111-203:	BPChr06G30356	BPChr06G31422	0
111-204:	BPChr06G30210	BPChr06G30896	1e-144
111-205:	BPChr06G31453	BPChr06G30772	0
111-206:	BPChr06G30565	BPChr06G30452	0
111-207:	BPChr06G30667	BPChr06G31045	8e-76
111-208:	BPChr06G30179	BPChr06G30656	4e-70
111-209:	BPChr06G31449	BPChr06G30211	1e-142
111-210:	BPChr06G30653	BPChr06G30414	3e-110
111-211:	BPChr06G31438	BPChr06G31161	0
111-212:	BPChr06G31010	BPChr06G30674	7e-124
111-213:	BPChr06G30520	BPChr06G30620	0
111-214:	BPChr06G30488	BPChr06G31147	0
111-215:	BPChr06G30660	BPChr06G30769	0
111-216:	BPChr06G30787	BPChr06G31372	0
111-217:	BPChr06G30383	BPChr06G30690	1e-106
111-218:	BPChr06G30664	BPChr06G31159	2e-107
111-219:	BPChr06G31376	BPChr06G30242	4e-140
111-220:	BPChr06G31203	BPChr06G30629	2e-57
111-221:	BPChr06G31234	BPChr06G32150	0
111-222:	BPChr06G30907	BPChr06G30878	0
111-223:	BPChr06G30756	BPChr06G30804	3e-170
111-224:	BPChr06G31269	BPChr06G30919	0
111-225:	BPChr06G30372	BPChr06G30449	0
111-226:	BPChr06G31207	BPChr06G30305	0
111-227:	BPChr06G31074	BPChr06G31384	0
111-228:	BPChr06G30638	BPChr06G31235	0
111-229:	BPChr06G30228	BPChr06G31077	0
111-230:	BPChr06G30780	BPChr06G30268	0
111-231:	BPChr06G30684	BPChr06G30528	0
111-232:	BPChr06G30580	BPChr06G30183	0
111-233:	BPChr06G31236	BPChr06G31295	0
111-234:	BPChr06G30558	BPChr06G31098	1e-104
111-235:	BPChr06G30515	BPChr06G31312	9e-70
111-236:	BPChr06G30993	BPChr06G31069	0
111-237:	BPChr06G31114	BPChr06G31349	0
111-238:	BPChr06G30251	BPChr06G31441	2e-104
111-239:	BPChr06G30562	BPChr06G31099	0
111-240:	BPChr06G30306	BPChr06G30775	0
111-241:	BPChr06G30888	BPChr06G30397	2e-117
111-242:	BPChr06G30509	BPChr06G30982	0
111-243:	BPChr06G30936	BPChr06G30654	1e-156
111-244:	BPChr06G31163	BPChr06G31360	0
111-245:	BPChr06G31064	BPChr06G30583	1e-99
111-246:	BPChr06G30826	BPChr06G31062	6e-73
111-247:	BPChr06G30321	BPChr06G31187	0
111-248:	BPChr06G31144	BPChr06G31318	0
111-249:	BPChr06G30900	BPChr06G30950	8e-175
111-250:	BPChr06G30346	BPChr06G30401	0
111-251:	BPChr06G30821	BPChr06G30208	0
111-252:	BPChr06G31105	BPChr06G30691	0
111-253:	BPChr06G30325	BPChr06G30374	5e-74
111-254:	BPChr06G30637	BPChr06G31429	0
111-255:	BPChr06G31180	BPChr06G30822	0
111-256:	BPChr06G30587	BPChr06G30809	0
111-257:	BPChr06G30206	BPChr06G30332	0
111-258:	BPChr06G30559	BPChr06G31090	0
111-259:	BPChr06G30527	BPChr06G31456	0
111-260:	BPChr06G30556	BPChr06G30913	3e-146
111-261:	BPChr06G30706	BPChr06G30617	0
111-262:	BPChr06G30593	BPChr06G30511	0
111-263:	BPChr06G30250	BPChr06G30612	5e-58
111-264:	BPChr06G31109	BPChr06G30717	2e-45
111-265:	BPChr06G30270	BPChr06G30938	1e-107
111-266:	BPChr06G30423	BPChr06G31023	7e-96
111-267:	BPChr06G31404	BPChr06G30996	1e-113
111-268:	BPChr06G30295	BPChr06G30578	0
111-269:	BPChr06G30240	BPChr06G30916	0
111-270:	BPChr06G31020	BPChr06G31395	5e-117
111-271:	BPChr06G30247	BPChr06G30219	0
111-272:	BPChr06G30366	BPChr06G31251	0
111-273:	BPChr06G30186	BPChr06G30339	1e-79
111-274:	BPChr06G30745	BPChr06G31338	0
111-275:	BPChr06G31460	BPChr06G30884	0
111-276:	BPChr06G31348	BPChr06G31335	3e-96
111-277:	BPChr06G30456	BPChr06G30388	3e-77
111-278:	BPChr06G30343	BPChr06G30185	0
111-279:	BPChr06G30341	BPChr06G30726	0
111-280:	BPChr06G31392	BPChr06G30471	0
111-281:	BPChr06G30609	BPChr06G30537	0
111-282:	BPChr06G30700	BPChr06G30303	0
111-283:	BPChr06G30661	BPChr06G32545	3e-40
111-284:	BPChr06G31149	BPChr06G30571	2e-137
111-285:	BPChr06G30285	BPChr06G30841	0
111-286:	BPChr06G31096	BPChr06G31185	0
111-287:	BPChr06G31123	BPChr06G31076	0
111-288:	BPChr06G30203	BPChr06G31205	0
111-289:	BPChr06G30958	BPChr06G31266	1e-98
111-290:	BPChr06G30606	BPChr06G31476	0
111-291:	BPChr06G31176	BPChr06G30554	0
111-292:	BPChr06G31463	BPChr06G30364	4e-35
111-293:	BPChr06G30277	BPChr06G30530	0
111-294:	BPChr06G30811	BPChr06G30893	3e-60
111-295:	BPChr06G31393	BPChr06G31380	2e-120
111-296:	BPChr06G30721	BPChr06G30890	8e-57
111-297:	BPChr06G30443	BPChr06G30347	6e-138
111-298:	BPChr06G31339	BPChr06G30963	8e-36
111-299:	BPChr06G31275	BPChr06G31356	0
111-300:	BPChr06G31021	BPChr06G31093	2e-85
111-301:	BPChr06G30885	BPChr06G31259	0
111-302:	BPChr06G31024	BPChr06G30432	7e-134
111-303:	BPChr06G30244	BPChr06G30408	0
111-304:	BPChr06G30233	BPChr06G30563	0
111-305:	BPChr06G31390	BPChr06G30474	0
111-306:	BPChr06G30891	BPChr06G31403	3e-111
111-307:	BPChr06G31315	BPChr06G31369	0
111-308:	BPChr06G30510	BPChr06G30481	0
111-309:	BPChr06G31407	BPChr06G30599	8e-49
111-310:	BPChr06G31110	BPChr06G30440	5e-98
111-311:	BPChr06G31075	BPChr06G30823	5e-110
111-312:	BPChr06G30492	BPChr06G30308	5e-148
111-313:	BPChr06G31394	BPChr06G30735	1e-155
111-314:	BPChr06G30505	BPChr06G31381	0
111-315:	BPChr06G30727	BPChr06G30704	0
111-316:	BPChr06G30806	BPChr06G30238	8e-50
111-317:	BPChr06G30426	BPChr06G30748	2e-130
111-318:	BPChr06G30796	BPChr06G31317	8e-128
111-319:	BPChr06G30199	BPChr06G30622	0
111-320:	BPChr06G30947	BPChr06G30328	0
111-321:	BPChr06G30570	BPChr06G31006	3e-130
111-322:	BPChr06G30257	BPChr06G31014	0
111-323:	BPChr06G30575	BPChr06G30624	0
111-324:	BPChr06G31260	BPChr06G30910	0
111-325:	BPChr06G30902	BPChr06G30362	0
111-326:	BPChr06G30808	BPChr06G31213	0
111-327:	BPChr06G31118	BPChr06G31122	2e-108
111-328:	BPChr06G30931	BPChr06G30539	0
111-329:	BPChr06G30608	BPChr06G31246	0
111-330:	BPChr06G30235	BPChr06G31184	0
111-331:	BPChr06G30454	BPChr06G30976	0
111-332:	BPChr06G31181	BPChr06G30741	4e-103
111-333:	BPChr06G31278	BPChr06G30288	0
111-334:	BPChr06G31387	BPChr06G30838	2e-125
111-335:	BPChr06G30334	BPChr06G30987	0
111-336:	BPChr06G30623	BPChr06G30389	7e-130
111-337:	BPChr06G30369	BPChr06G30557	0
111-338:	BPChr06G30920	BPChr06G30824	3e-111
111-339:	BPChr06G31126	BPChr06G30311	2e-112
111-340:	BPChr06G30933	BPChr06G31244	3e-131
111-341:	BPChr06G30648	BPChr06G30531	0
111-342:	BPChr06G31219	BPChr06G30825	0
111-343:	BPChr06G31197	BPChr06G31091	0
111-344:	BPChr06G30746	BPChr06G31306	0
111-345:	BPChr06G30992	BPChr06G31173	1e-84
111-346:	BPChr06G31280	BPChr06G30262	2e-46
111-347:	BPChr06G31015	BPChr06G31057	0
111-348:	BPChr06G30864	BPChr06G31041	0
111-349:	BPChr06G30810	BPChr06G31067	0
111-350:	BPChr06G31421	BPChr06G30282	1e-97
111-351:	BPChr06G31301	BPChr06G31231	0
111-352:	BPChr06G30922	BPChr06G30412	3e-84
111-353:	BPChr06G30869	BPChr06G30468	0
111-354:	BPChr06G30671	BPChr06G31000	0
111-355:	BPChr06G30607	BPChr06G30472	0
111-356:	BPChr06G30820	BPChr06G30840	0
111-357:	BPChr06G30493	BPChr06G31087	0
111-358:	BPChr06G30759	BPChr06G30728	0
111-359:	BPChr06G31115	BPChr06G31401	0
111-360:	BPChr06G31200	BPChr06G30304	0
111-361:	BPChr06G30602	BPChr06G31284	0
111-362:	BPChr06G30813	BPChr06G30873	0
111-363:	BPChr06G30739	BPChr06G31201	0
111-364:	BPChr06G30658	BPChr06G30433	5e-157
111-365:	BPChr06G30830	BPChr06G31437	1e-114
111-366:	BPChr06G31047	BPChr06G31325	0
111-367:	BPChr06G30611	BPChr06G30541	0
111-368:	BPChr06G30213	BPChr06G30828	0
111-369:	BPChr06G31443	BPChr06G30421	0
111-370:	BPChr06G31458	BPChr06G30572	0
111-371:	BPChr06G30316	BPChr06G30600	0
111-372:	BPChr06G31053	BPChr06G30742	0
111-373:	BPChr06G30178	BPChr06G31166	0
111-374:	BPChr06G30246	BPChr06G30363	3e-104
111-375:	BPChr06G30669	BPChr06G32587	5e-74
111-376:	BPChr06G31141	BPChr06G31233	0
111-377:	BPChr06G31314	BPChr06G30779	0
111-378:	BPChr06G30560	BPChr06G30245	0
111-379:	BPChr06G31302	BPChr06G30437	0
111-380:	BPChr06G30338	BPChr06G30591	3e-92
111-381:	BPChr06G31127	BPChr06G30568	0
111-382:	BPChr06G31442	BPChr06G30482	0
111-383:	BPChr06G30314	BPChr06G31332	0
111-384:	BPChr06G31193	BPChr06G31172	9e-23
111-385:	BPChr06G30751	BPChr06G30659	0
111-386:	BPChr06G31216	BPChr06G32201	0
111-387:	BPChr06G30376	BPChr06G31400	3e-137
111-388:	BPChr06G31347	BPChr06G31154	1e-36
111-389:	BPChr06G31061	BPChr06G30333	3e-62
111-390:	BPChr06G31341	BPChr06G30626	0
111-391:	BPChr06G30301	BPChr06G30429	3e-89
111-392:	BPChr06G30355	BPChr06G30255	0
111-393:	BPChr06G30944	BPChr06G31068	2e-176
111-394:	BPChr06G30906	BPChr06G30643	0
111-395:	BPChr06G30595	BPChr06G30799	0
111-396:	BPChr06G31037	BPChr06G31211	2e-74
111-397:	BPChr06G31430	BPChr06G31034	0
111-398:	BPChr06G31447	BPChr06G31450	0
111-399:	BPChr06G31142	BPChr06G30507	0
111-400:	BPChr06G30256	BPChr06G31119	0
111-401:	BPChr06G31134	BPChr06G31175	6e-51
111-402:	BPChr06G31011	BPChr06G30651	0
111-403:	BPChr06G30586	BPChr06G30798	0
111-404:	BPChr06G30877	BPChr06G30462	4e-49
111-405:	BPChr06G31253	BPChr06G30391	0
111-406:	BPChr06G30424	BPChr06G30398	0
111-407:	BPChr06G31217	BPChr06G30615	4e-125
111-408:	BPChr06G31418	BPChr06G30843	2e-122
111-409:	BPChr06G30415	BPChr06G30695	2e-174
111-410:	BPChr06G31448	BPChr06G30543	1e-72
111-411:	BPChr06G31279	BPChr06G30598	4e-129
111-412:	BPChr06G30540	BPChr06G31146	0
111-413:	BPChr06G30461	BPChr06G30749	0
111-414:	BPChr06G30754	BPChr06G30951	0
111-415:	BPChr06G30981	BPChr06G31440	0
111-416:	BPChr06G31342	BPChr06G30290	0
111-417:	BPChr06G31294	BPChr06G31329	0
111-418:	BPChr06G30887	BPChr06G31411	4e-180
111-419:	BPChr06G31391	BPChr06G30478	0
111-420:	BPChr06G30871	BPChr06G30959	0
111-421:	BPChr06G31326	BPChr06G31428	0
111-422:	BPChr06G31125	BPChr06G30243	0
111-423:	BPChr06G31464	BPChr06G30761	0
111-424:	BPChr06G30948	BPChr06G30946	0
111-425:	BPChr06G31005	BPChr06G31228	0
111-426:	BPChr06G31426	BPChr06G30942	0
111-427:	BPChr06G30995	BPChr06G31043	0
111-428:	BPChr06G31268	BPChr06G31156	0
111-429:	BPChr06G30241	BPChr06G30550	0
111-430:	BPChr06G30814	BPChr06G30926	0
111-431:	BPChr06G30734	BPChr06G30272	0
111-432:	BPChr06G31132	BPChr06G30581	0
111-433:	BPChr06G30935	BPChr06G30188	0
111-434:	BPChr06G30431	BPChr06G30971	0
111-435:	BPChr06G30708	BPChr06G30860	0
111-436:	BPChr06G30701	BPChr06G31359	0
111-437:	BPChr06G31007	BPChr06G30215	1e-156
111-438:	BPChr06G31308	BPChr06G30451	8e-97
111-439:	BPChr06G30668	BPChr06G30475	2e-61
111-440:	BPChr06G30709	BPChr06G30833	0
111-441:	BPChr06G30805	BPChr06G31419	3e-71
111-442:	BPChr06G30349	BPChr06G31204	4e-158
111-443:	BPChr06G30827	BPChr06G31194	0
111-444:	BPChr06G30800	BPChr06G31059	0
111-445:	BPChr06G31307	BPChr06G30198	0
111-446:	BPChr06G30768	BPChr06G30552	7e-11
111-447:	BPChr06G30644	BPChr06G31423	5e-100
111-448:	BPChr06G30793	BPChr06G30447	0
111-449:	BPChr06G31467	BPChr06G31343	0
111-450:	BPChr06G31029	BPChr06G30647	1e-151
111-451:	BPChr06G30628	BPChr06G30837	1e-58
111-452:	BPChr06G30762	BPChr06G30817	0
111-453:	BPChr06G30903	BPChr06G30898	5e-174
111-454:	BPChr06G31222	BPChr06G30319	0
111-455:	BPChr06G31475	BPChr06G30991	0
111-456:	BPChr06G31256	BPChr06G31271	0
111-457:	BPChr06G30386	BPChr06G30442	0
111-458:	BPChr06G30960	BPChr06G30280	0
111-459:	BPChr06G31001	BPChr06G30318	0
111-460:	BPChr06G30978	BPChr06G31040	0
111-461:	BPChr06G31386	BPChr06G31039	0
111-462:	BPChr06G31178	BPChr06G31179	0
111-463:	BPChr06G30549	BPChr06G30767	0
111-464:	BPChr06G30236	BPChr06G31013	0
111-465:	BPChr06G30535	BPChr06G30229	0
111-466:	BPChr06G31138	BPChr06G30532	5e-145
111-467:	BPChr06G31368	BPChr06G30974	9e-120
111-468:	BPChr06G30972	BPChr06G30646	1e-151
111-469:	BPChr06G31472	BPChr06G31258	0
111-470:	BPChr06G30438	BPChr06G30812	0
111-471:	BPChr06G30883	BPChr06G30914	3e-132
111-472:	BPChr06G30649	BPChr06G30722	0
111-473:	BPChr06G30621	BPChr06G30943	1e-73
111-474:	BPChr06G31148	BPChr06G31254	0
111-475:	BPChr06G30387	BPChr06G30276	0
111-476:	BPChr06G30323	BPChr06G32197	0
111-477:	BPChr06G31470	BPChr06G30519	0
111-478:	BPChr06G31285	BPChr06G30566	0
111-479:	BPChr06G30484	BPChr06G31048	0
111-480:	BPChr06G31321	BPChr06G31417	5e-70
111-481:	BPChr06G30953	BPChr06G30399	1e-134
111-482:	BPChr06G32190	BPChr06G32191	3e-98
111-483:	BPChr06G30699	BPChr06G30836	0
## Alignment 112: score=532.0 e_value=1.3e-27 N=12 Chr06&Chr06 minus
112- 0:	BPChr06G11148	BPChr06G30456	3e-64
112- 1:	BPChr06G11063	BPChr06G31348	1e-50
112- 2:	BPChr06G11046	BPChr06G31072	9e-148
112- 3:	BPChr06G10993	BPChr06G30527	0
112- 4:	BPChr06G11015	BPChr06G30826	2e-53
112- 5:	BPChr06G11094	BPChr06G31114	0
112- 6:	BPChr06G11051	BPChr06G30993	1e-79
112- 7:	BPChr06G11124	BPChr06G30684	0
112- 8:	BPChr06G11160	BPChr06G30228	0
112- 9:	BPChr06G10984	BPChr06G31074	0
112- 10:	BPChr06G11092	BPChr06G30372	0
112- 11:	BPChr06G11192	BPChr06G30756	2e-110
## Alignment 113: score=451.0 e_value=2.3e-26 N=10 Chr06&Chr07 plus
113- 0:	BPChr06G09475	BPChr07G15655	2e-81
113- 1:	BPChr06G09522	BPChr07G15609	3e-60
113- 2:	BPChr06G09458	BPChr07G15627	1e-13
113- 3:	BPChr06G09439	BPChr07G15635	4e-151
113- 4:	BPChr06G09454	BPChr07G15636	2e-170
113- 5:	BPChr06G09448	BPChr07G15605	2e-62
113- 6:	BPChr06G09578	BPChr07G15621	3e-128
113- 7:	BPChr06G09489	BPChr07G15648	1e-113
113- 8:	BPChr06G09482	BPChr07G15628	0
113- 9:	BPChr06G09445	BPChr07G15644	7e-45
## Alignment 114: score=1692.0 e_value=1.4e-109 N=34 Chr06&Chr08 plus
114- 0:	BPChr06G00226	BPChr08G28539	0
114- 1:	BPChr06G00199	BPChr08G28530	5e-57
114- 2:	BPChr06G00249	BPChr08G28482	0
114- 3:	BPChr06G00240	BPChr08G28495	0
114- 4:	BPChr06G00188	BPChr08G28458	0
114- 5:	BPChr06G00210	BPChr08G28456	0
114- 6:	BPChr06G00276	BPChr08G28492	2e-61
114- 7:	BPChr06G00213	BPChr08G28511	2e-59
114- 8:	BPChr06G00243	BPChr08G28517	0
114- 9:	BPChr06G00203	BPChr08G28433	0
114- 10:	BPChr06G00255	BPChr08G28545	2e-98
114- 11:	BPChr06G00184	BPChr08G28447	0
114- 12:	BPChr06G00236	BPChr08G28469	0
114- 13:	BPChr06G00216	BPChr08G28477	0
114- 14:	BPChr06G00212	BPChr08G28480	0
114- 15:	BPChr06G00208	BPChr08G28554	7e-68
114- 16:	BPChr06G00250	BPChr08G28478	0
114- 17:	BPChr06G00198	BPChr08G28506	1e-126
114- 18:	BPChr06G00214	BPChr08G28470	0
114- 19:	BPChr06G00218	BPChr08G28546	0
114- 20:	BPChr06G00195	BPChr08G28522	0
114- 21:	BPChr06G00217	BPChr08G28582	0
114- 22:	BPChr06G00191	BPChr08G28584	0
114- 23:	BPChr06G00234	BPChr08G28437	0
114- 24:	BPChr06G00263	BPChr08G28500	0
114- 25:	BPChr06G00262	BPChr08G28549	0
114- 26:	BPChr06G00239	BPChr08G28531	2e-86
114- 27:	BPChr06G00225	BPChr08G28557	0
114- 28:	BPChr06G00197	BPChr08G28516	0
114- 29:	BPChr06G00183	BPChr08G28540	0
114- 30:	BPChr06G32455	BPChr08G32458	9e-138
114- 31:	BPChr06G00206	BPChr08G28513	0
114- 32:	BPChr06G00257	BPChr08G28485	0
114- 33:	BPChr06G00235	BPChr08G28505	0
## Alignment 115: score=546.0 e_value=4.7e-27 N=12 Chr06&Chr08 plus
115- 0:	BPChr06G29310	BPChr08G31919	6e-57
115- 1:	BPChr06G29533	BPChr08G31867	0
115- 2:	BPChr06G29479	BPChr08G31910	7e-55
115- 3:	BPChr06G29286	BPChr08G31913	2e-145
115- 4:	BPChr06G29319	BPChr08G31905	4e-19
115- 5:	BPChr06G29383	BPChr08G31881	3e-139
115- 6:	BPChr06G29578	BPChr08G31879	3e-79
115- 7:	BPChr06G29290	BPChr08G31925	9e-153
115- 8:	BPChr06G29280	BPChr08G31898	1e-37
115- 9:	BPChr06G29580	BPChr08G31899	0
115- 10:	BPChr06G29314	BPChr08G31889	4e-47
115- 11:	BPChr06G29385	BPChr08G31908	2e-36
## Alignment 116: score=409.0 e_value=5.2e-16 N=9 Chr06&Chr08 plus
116- 0:	BPChr06G31458	BPChr08G01439	2e-118
116- 1:	BPChr06G30316	BPChr08G01434	4e-10
116- 2:	BPChr06G31053	BPChr08G01496	3e-131
116- 3:	BPChr06G30178	BPChr08G01450	1e-72
116- 4:	BPChr06G30669	BPChr08G01432	9e-49
116- 5:	BPChr06G31314	BPChr08G01536	4e-65
116- 6:	BPChr06G31193	BPChr08G01469	4e-48
116- 7:	BPChr06G31037	BPChr08G01431	3e-10
116- 8:	BPChr06G30737	BPChr08G01519	3e-43
## Alignment 117: score=311.0 e_value=2.1e-10 N=7 Chr06&Chr08 plus
117- 0:	BPChr06G19234	BPChr08G27524	0
117- 1:	BPChr06G19239	BPChr08G27545	0
117- 2:	BPChr06G19192	BPChr08G27528	3e-29
117- 3:	BPChr06G19197	BPChr08G27513	2e-62
117- 4:	BPChr06G19233	BPChr08G27577	0
117- 5:	BPChr06G19210	BPChr08G27558	2e-123
117- 6:	BPChr06G19222	BPChr08G27485	6e-37
## Alignment 118: score=482.0 e_value=6.2e-23 N=11 Chr06&Chr08 minus
118- 0:	BPChr06G29540	BPChr08G24188	1e-180
118- 1:	BPChr06G29451	BPChr08G24157	1e-117
118- 2:	BPChr06G29313	BPChr08G24183	3e-84
118- 3:	BPChr06G29476	BPChr08G24195	6e-89
118- 4:	BPChr06G29337	BPChr08G24176	3e-33
118- 5:	BPChr06G29373	BPChr08G24163	3e-25
118- 6:	BPChr06G29518	BPChr08G24189	4e-140
118- 7:	BPChr06G29372	BPChr08G24159	9e-108
118- 8:	BPChr06G29295	BPChr08G24172	4e-127
118- 9:	BPChr06G29465	BPChr08G24180	2e-83
118- 10:	BPChr06G29395	BPChr08G24150	2e-103
## Alignment 119: score=426.0 e_value=1.6e-16 N=9 Chr06&Chr08 minus
119- 0:	BPChr06G09551	BPChr08G15372	2e-80
119- 1:	BPChr06G09478	BPChr08G15365	9e-145
119- 2:	BPChr06G09532	BPChr08G15465	7e-66
119- 3:	BPChr06G09514	BPChr08G15425	2e-112
119- 4:	BPChr06G09594	BPChr08G15351	1e-52
119- 5:	BPChr06G09573	BPChr08G15359	5e-101
119- 6:	BPChr06G09547	BPChr08G15340	1e-105
119- 7:	BPChr06G09537	BPChr08G15296	7e-92
119- 8:	BPChr06G09443	BPChr08G15293	4e-84
## Alignment 120: score=365.0 e_value=1.4e-13 N=8 Chr06&Chr08 minus
120- 0:	BPChr06G31211	BPChr08G01431	1e-43
120- 1:	BPChr06G31172	BPChr08G01469	5e-27
120- 2:	BPChr06G30779	BPChr08G01536	4e-65
120- 3:	BPChr06G32587	BPChr08G01432	8e-49
120- 4:	BPChr06G31166	BPChr08G01450	1e-72
120- 5:	BPChr06G30742	BPChr08G01496	3e-131
120- 6:	BPChr06G30600	BPChr08G01434	6e-10
120- 7:	BPChr06G30572	BPChr08G01439	2e-118
## Alignment 121: score=291.0 e_value=7.2e-08 N=6 Chr06&Chr08 minus
121- 0:	BPChr06G30514	BPChr08G16442	0
121- 1:	BPChr06G30868	BPChr08G16428	0
121- 2:	BPChr06G31351	BPChr08G16432	0
121- 3:	BPChr06G30419	BPChr08G16400	0
121- 4:	BPChr06G30973	BPChr08G16438	3e-136
121- 5:	BPChr06G30743	BPChr08G16404	0
## Alignment 122: score=407.0 e_value=5e-17 N=9 Chr06&Chr09 plus
122- 0:	BPChr06G29310	BPChr09G20555	1e-72
122- 1:	BPChr06G29533	BPChr09G20523	2e-54
122- 2:	BPChr06G29400	BPChr09G20615	4e-63
122- 3:	BPChr06G29371	BPChr09G20593	3e-174
122- 4:	BPChr06G29286	BPChr09G20527	1e-126
122- 5:	BPChr06G29627	BPChr09G20512	0
122- 6:	BPChr06G29446	BPChr09G20626	1e-63
122- 7:	BPChr06G29335	BPChr09G20586	7e-77
122- 8:	BPChr06G29449	BPChr09G20534	1e-136
## Alignment 123: score=338.0 e_value=1.8e-13 N=8 Chr06&Chr09 plus
123- 0:	BPChr06G16563	BPChr09G20026	2e-62
123- 1:	BPChr06G16449	BPChr09G20180	2e-43
123- 2:	BPChr06G16538	BPChr09G20084	3e-46
123- 3:	BPChr06G16575	BPChr09G20172	4e-142
123- 4:	BPChr06G16499	BPChr09G20073	3e-162
123- 5:	BPChr06G16599	BPChr09G20032	1e-74
123- 6:	BPChr06G16537	BPChr09G19979	0
123- 7:	BPChr06G16529	BPChr09G20016	3e-120
## Alignment 124: score=312.0 e_value=6.2e-11 N=7 Chr06&Chr09 plus
124- 0:	BPChr06G22576	BPChr09G01182	0
124- 1:	BPChr06G22565	BPChr09G01173	9e-56
124- 2:	BPChr06G22561	BPChr09G01172	1e-129
124- 3:	BPChr06G22586	BPChr09G01163	9e-44
124- 4:	BPChr06G22546	BPChr09G01217	2e-38
124- 5:	BPChr06G22589	BPChr09G01187	0
124- 6:	BPChr06G22555	BPChr09G01176	0
## Alignment 125: score=310.0 e_value=4.9e-12 N=7 Chr06&Chr09 plus
125- 0:	BPChr06G16486	BPChr09G12068	4e-160
125- 1:	BPChr06G16497	BPChr09G11927	2e-15
125- 2:	BPChr06G16456	BPChr09G11960	1e-29
125- 3:	BPChr06G16464	BPChr09G12008	6e-125
125- 4:	BPChr06G16557	BPChr09G12107	0
125- 5:	BPChr06G16487	BPChr09G12122	0
[truncated: 1,336 more rows]

## Sheet: TableS8 Cis-Element analysis in
TableS8 Cis-Element analysis in the PIF gene promoters and functional prediction of PIFs were performed in PlantCARE
BPChr04G09407	Unnamed__4	CTCC	3	4	+	Petroselinum hortense
BPChr04G09407	Unnamed__4	CTCC	804	4	-	Petroselinum hortense
BPChr04G09407	Unnamed__4	CTCC	1010	4	+	Petroselinum hortense
BPChr04G09407	Unnamed__4	CTCC	1192	4	-	Petroselinum hortense
BPChr04G09407	Unnamed__4	CTCC	1880	4	-	Petroselinum hortense
BPChr04G09407	Unnamed__4	CTCC	1967	4	+	Petroselinum hortense
BPChr04G09407	TC-rich repeats	GTTTTCTTAC	1311	9	+	Nicotiana tabacum	cis-acting element involved in defense and stress responsiveness
BPChr04G09407	W box	TTGACC	747	6	+	Arabidopsis thaliana
BPChr04G09407	W box	TTGACC	1899	6	-	Arabidopsis thaliana
BPChr04G09407	CAAT-box	CAAAT	20	5	+	Pisum sativum	common cis-acting element in promoter and enhancer regions
BPChr04G09407	CAAT-box	CAAT	61	4	-	Nicotiana glutinosa
BPChr04G09407	CAAT-box	CAAT	92	4	-	Nicotiana glutinosa
BPChr04G09407	CAAT-box	CAAT	135	4	-	Nicotiana glutinosa
BPChr04G09407	CAAT-box	CAAAT	293	5	-	Pisum sativum	common cis-acting element in promoter and enhancer regions
BPChr04G09407	CAAT-box	CAAAT	298	5	-	Pisum sativum	common cis-acting element in promoter and enhancer regions
BPChr04G09407	CAAT-box	CAAAT	434	5	+	Pisum sativum	common cis-acting element in promoter and enhancer regions
BPChr04G09407	CAAT-box	CAAT	524	4	-	Nicotiana glutinosa
BPChr04G09407	CAAT-box	CAAT	530	4	-	Nicotiana glutinosa
BPChr04G09407	CAAT-box	CAAT	590	4	-	Nicotiana glutinosa
BPChr04G09407	CAAT-box	CAAT	637	4	+	Nicotiana glutinosa
BPChr04G09407	CAAT-box	CAAT	678	4	+	Nicotiana glutinosa
BPChr04G09407	CAAT-box	CAAT	714	4	+	Nicotiana glutinosa
BPChr04G09407	CAAT-box	CAAT	746	4	-	Nicotiana glutinosa
BPChr04G09407	CAAT-box	CAAAT	829	5	+	Pisum sativum	common cis-acting element in promoter and enhancer regions
BPChr04G09407	CAAT-box	CCAAT	895	5	+	Arabidopsis thaliana	common cis-acting element in promoter and enhancer regions
BPChr04G09407	CAAT-box	CAAT	896	4	+	Nicotiana glutinosa
BPChr04G09407	CAAT-box	CAAT	898	4	-	Nicotiana glutinosa
BPChr04G09407	CAAT-box	CAAT	1006	4	+	Nicotiana glutinosa
BPChr04G09407	CAAT-box	CAAT	1038	4	-	Nicotiana glutinosa
BPChr04G09407	CAAT-box	CAAT	1182	4	+	Nicotiana glutinosa
BPChr04G09407	CAAT-box	CAAT	1184	4	-	Nicotiana glutinosa
BPChr04G09407	CAAT-box	CAAT	1240	4	-	Nicotiana glutinosa
BPChr04G09407	CAAT-box	CAAT	1328	4	+	Nicotiana glutinosa
BPChr04G09407	CAAT-box	CAAAT	1340	5	+	Pisum sativum	common cis-acting element in promoter and enhancer regions
BPChr04G09407	CAAT-box	CAAAT	1350	5	-	Pisum sativum	common cis-acting element in promoter and enhancer regions
BPChr04G09407	CAAT-box	CAAAT	1390	5	-	Pisum sativum	common cis-acting element in promoter and enhancer regions
BPChr04G09407	CAAT-box	CAAAT	1501	5	+	Pisum sativum	common cis-acting element in promoter and enhancer regions
BPChr04G09407	CAAT-box	CAAT	1518	4	+	Nicotiana glutinosa
BPChr04G09407	CAAT-box	CAAAT	1627	5	+	Pisum sativum	common cis-acting element in promoter and enhancer regions
BPChr04G09407	CAAT-box	CAAT	1689	4	-	Nicotiana glutinosa
BPChr04G09407	CAAT-box	CAAT	1702	4	-	Nicotiana glutinosa
BPChr04G09407	CAAT-box	CCAAT	1718	5	+	Arabidopsis thaliana	common cis-acting element in promoter and enhancer regions
BPChr04G09407	CAAT-box	CAAT	1719	4	+	Nicotiana glutinosa
BPChr04G09407	CAAT-box	CAAAT	1748	5	+	Pisum sativum	common cis-acting element in promoter and enhancer regions
BPChr04G09407	CAAT-box	CAAAT	1766	5	-	Pisum sativum	common cis-acting element in promoter and enhancer regions
BPChr04G09407	CAAT-box	CAAT	1973	4	+	Nicotiana glutinosa
BPChr04G09407	CAAT-box	CAAT	1993	4	+	Nicotiana glutinosa
BPChr04G09407	DRE1	ACCGAGA	304	7	-	Zea mays
BPChr04G09407	DRE1	ACCGAGA	1754	7	-	Zea mays
BPChr04G09407	AAGAA-motif	GAAAGAA	907	7	+	Avena sativa
BPChr04G09407	Unnamed__6	taTAAATATct	466	10	+	Zea mays
BPChr04G09407	ABRE	ACGTG	216	5	+	Arabidopsis thaliana	cis-acting element involved in the abscisic acid responsiveness
BPChr04G09407		motif_sequence	131	4	-	organism	short_function
BPChr04G09407		motif_sequence	279	4	+	organism	short_function
BPChr04G09407		motif_sequence	737	4	+	organism	short_function
BPChr04G09407		motif_sequence	1008	4	+	organism	short_function
BPChr04G09407		motif_sequence	1029	4	+	organism	short_function
BPChr04G09407		motif_sequence	1192	4	-	organism	short_function
BPChr04G09407		motif_sequence	1358	4	-	organism	short_function
BPChr04G09407		motif_sequence	1420	4	+	organism	short_function
BPChr04G09407		motif_sequence	1800	4	-	organism	short_function
BPChr04G09407		motif_sequence	1874	4	-	organism	short_function
BPChr04G09407		motif_sequence	1880	4	-	organism	short_function
BPChr04G09407		motif_sequence	1908	4	-	organism	short_function
BPChr04G09407		motif_sequence	1965	4	+	organism	short_function
BPChr04G09407	MYC	CAATTG	896	6	+	Arabidopsis thaliana
BPChr04G09407	MYC	CAATTG	1182	6	-	Arabidopsis thaliana
BPChr04G09407	MYC	CATTTG	1501	6	-	Arabidopsis thaliana
BPChr04G09407	MYC	CATGTG	1909	6	-	Arabidopsis thaliana
BPChr04G09407	MYC	CATGTG	1948	6	-	Arabidopsis thaliana
BPChr04G09407	3-AF1 binding site	TAAGAGAGGAA	717	10	-	Solanum tuberosum	light responsive element
BPChr04G09407	circadian	CAAAGATATC	1385	9	-	Lycopersicon esculentum	cis-acting regulatory element involved in circadian control
BPChr04G09407	AT-rich sequence	TAAAATACT	925	9	-	Pisum sativum	element for maximal elicitor-mediated activation (2copies)
BPChr04G09407	ARE	AAACCA	651	6	+	Zea mays	cis-acting regulatory element essential for the anaerobic induction
BPChr04G09407	ARE	AAACCA	1075	6	+	Zea mays	cis-acting regulatory element essential for the anaerobic induction
BPChr04G09407	ARE	AAACCA	1116	6	+	Zea mays	cis-acting regulatory element essential for the anaerobic induction
BPChr04G09407	ARE	AAACCA	1301	6	+	Zea mays	cis-acting regulatory element essential for the anaerobic induction
BPChr04G09407	TCA-element	CCATCTTTTT	66	9	-	Nicotiana tabacum	cis-acting element involved in salicylic acid responsiveness
BPChr04G09407	STRE	AGGGG	34	5	-	Arabidopsis thaliana
BPChr04G09407	STRE	AGGGG	252	5	+	Arabidopsis thaliana
BPChr04G09407	STRE	AGGGG	1775	5	-	Arabidopsis thaliana
BPChr04G09407	STRE	AGGGG	1981	5	+	Arabidopsis thaliana
BPChr04G09407	Myc	TCTCTTA	175	7	+	Arabidopsis thaliana
BPChr04G09407	Myc	TCTCTTA	721	7	+	Arabidopsis thaliana
BPChr04G09407	box S	AGCCACC	1942	7	+	Arabidopsis thaliana
BPChr04G09407	ATCT-motif	AATCTAATCC	1458	9	-	Pisum sativum	part of a conserved DNA module involved in light responsiveness
BPChr04G09407	ERE	ATTTTAAA	1592	8	-	Nicotiana glutinos
BPChr04G09407	TATA-box	taTATAAAtc	12	9	-	Arabidopsis thaliana	core promoter element around -30 of transcription start
BPChr04G09407	TATA-box	TATAAAT	13	7	-	Brassica juncea	core promoter element around -30 of transcription start
BPChr04G09407	TATA-box	TATAAA	14	6	-	Helianthus annuus	core promoter element around -30 of transcription start
BPChr04G09407	TATA-box	TATAA	15	5	-	Arabidopsis thaliana	core promoter element around -30 of transcription start
BPChr04G09407	TATA-box	TATA	16	4	+	Arabidopsis thaliana	core promoter element around -30 of transcription start
BPChr04G09407	TATA-box	ATATAA	23	6	+	Brassica oleracea	core promoter element around -30 of transcription start
BPChr04G09407	TATA-box	TATA	24	4	+	Arabidopsis thaliana	core promoter element around -30 of transcription start
BPChr04G09407	TATA-box	ATTATA	109	6	+	Brassica napus	core promoter element around -30 of transcription start
BPChr04G09407	TATA-box	TATAA	110	5	-	Arabidopsis thaliana	core promoter element around -30 of transcription start
BPChr04G09407	TATA-box	TATA	111	4	+	Arabidopsis thaliana	core promoter element around -30 of transcription start
BPChr04G09407	TATA-box	TATA	206	4	+	Arabidopsis thaliana	core promoter element around -30 of transcription start
BPChr04G09407	TATA-box	ATATAA	337	6	+	Brassica oleracea	core promoter element around -30 of transcription start
BPChr04G09407	TATA-box	TATA	338	4	+	Arabidopsis thaliana	core promoter element around -30 of transcription start
BPChr04G09407	TATA-box	TATA	368	4	+	Arabidopsis thaliana	core promoter element around -30 of transcription start
BPChr04G09407	TATA-box	ATATAA	375	6	+	Brassica oleracea	core promoter element around -30 of transcription start
BPChr04G09407	TATA-box	TATA	376	4	+	Arabidopsis thaliana	core promoter element around -30 of transcription start
BPChr04G09407	TATA-box	TATACA	404	6	-	Helianthus annuus	core promoter element around -30 of transcription start
BPChr04G09407	TATA-box	TATA	406	4	+	Arabidopsis thaliana	core promoter element around -30 of transcription start
BPChr04G09407	TATA-box	TACAAAA	458	7	-	Oryza sativa	core promoter element around -30 of transcription start
BPChr04G09407	TATA-box	ATATAA	510	6	+	Brassica oleracea	core promoter element around -30 of transcription start
BPChr04G09407	TATA-box	TATA	511	4	+	Arabidopsis thaliana	core promoter element around -30 of transcription start
BPChr04G09407	TATA-box	ccTATAAAaa	549	9	+	Arabidopsis thaliana	core promoter element around -30 of transcription start
BPChr04G09407	TATA-box	TATAA	572	5	-	Arabidopsis thaliana	core promoter element around -30 of transcription start
BPChr04G09407	TATA-box	TATA	573	4	+	Arabidopsis thaliana	core promoter element around -30 of transcription start
BPChr04G09407	TATA-box	ATATAA	577	6	+	Brassica oleracea	core promoter element around -30 of transcription start
BPChr04G09407	TATA-box	TATA	578	4	+	Arabidopsis thaliana	core promoter element around -30 of transcription start
BPChr04G09407	TATA-box	TATATA	646	6	+	Arabidopsis thaliana	core promoter element around -30 of transcription start
BPChr04G09407	TATA-box	ATATAA	647	6	+	Brassica oleracea	core promoter element around -30 of transcription start
BPChr04G09407	TATA-box	TATA	648	4	+	Arabidopsis thaliana	core promoter element around -30 of transcription start
BPChr04G09407	TATA-box	ATATAA	945	6	+	Brassica oleracea	core promoter element around -30 of transcription start
BPChr04G09407	TATA-box	TATA	946	4	+	Arabidopsis thaliana	core promoter element around -30 of transcription start
BPChr04G09407	TATA-box	TATA	1232	4	-	Arabidopsis thaliana	core promoter element around -30 of transcription start
BPChr04G09407	TATA-box	TATATA	1296	6	-	Arabidopsis thaliana	core promoter element around -30 of transcription start
BPChr04G09407	TATA-box	ATATAA	1297	6	+	Brassica oleracea	core promoter element around -30 of transcription start
BPChr04G09407	TATA-box	TATA	1298	4	-	Arabidopsis thaliana	core promoter element around -30 of transcription start
BPChr04G09407	TATA-box	ATATAT	1386	6	-	Brassica napus	core promoter element around -30 of transcription start
BPChr04G09407	TATA-box	TATA	1387	4	-	Arabidopsis thaliana	core promoter element around -30 of transcription start
BPChr04G09407	TATA-box	TATATA	1436	6	-	Arabidopsis thaliana	core promoter element around -30 of transcription start
BPChr04G09407	TATA-box	ATATAT	1437	6	-	Brassica napus	core promoter element around -30 of transcription start
BPChr04G09407	TATA-box	TATATA	1438	6	-	Arabidopsis thaliana	core promoter element around -30 of transcription start
BPChr04G09407	TATA-box	ATATAT	1439	6	-	Brassica napus	core promoter element around -30 of transcription start
BPChr04G09407	TATA-box	TATATA	1440	6	-	Arabidopsis thaliana	core promoter element around -30 of transcription start
BPChr04G09407	TATA-box	TATA	1442	4	-	Arabidopsis thaliana	core promoter element around -30 of transcription start
BPChr04G09407	TATA-box	ATATAA	1447	6	+	Brassica oleracea	core promoter element around -30 of transcription start
BPChr04G09407	TATA-box	TATA	1448	4	-	Arabidopsis thaliana	core promoter element around -30 of transcription start
BPChr04G09407	Box 4	ATTAAT	586	6	+	Petroselinum crispum	part of a conserved DNA module involved in light responsiveness
BPChr04G09407	Box 4	ATTAAT	1523	6	-	Petroselinum crispum	part of a conserved DNA module involved in light responsiveness
BPChr04G09407	Box 4	ATTAAT	1698	6	-	Petroselinum crispum	part of a conserved DNA module involved in light responsiveness
BPChr04G09407	Box 4	ATTAAT	1846	6	-	Petroselinum crispum	part of a conserved DNA module involved in light responsiveness
BPChr04G09407	TCT-motif	TCTTAC	723	6	+	Arabidopsis thaliana	part of a light responsive element
BPChr04G09407	TCT-motif	TCTTAC	1315	6	+	Arabidopsis thaliana	part of a light responsive element
BPChr04G09407	AT~TATA-box	TATATA	646	6	+	Arabidopsis thaliana
BPChr04G09407	AT~TATA-box	TATATA	1296	6	-	Arabidopsis thaliana
BPChr04G09407	AT~TATA-box	TATATA	1436	6	-	Arabidopsis thaliana
BPChr04G09407	AT~TATA-box	TATATA	1438	6	-	Arabidopsis thaliana
BPChr04G09407	AT~TATA-box	TATATA	1440	6	-	Arabidopsis thaliana
BPChr04G09407	TCCC-motif	TCTCCCT	1190	7	-	Spinacia oleracea	part of a light responsive element
BPChr04G09407	G-Box	CACGTT	215	6	-	Pisum sativum	cis-acting regulatory element involved in light responsiveness
BPChr04G09407	GT1-motif	GGTTAAT	158	7	+	Avena sativa	light responsive element
BPChr04G09407	GT1-motif	GGTTAA	603	6	-	Arabidopsis thaliana	light responsive element
BPChr04G09407	GT1-motif	GGTTAA	967	6	-	Arabidopsis thaliana	light responsive element
BPChr04G09407	GT1-motif	GGTTAA	1253	6	-	Arabidopsis thaliana	light responsive element
BPChr04G09407	MRE	AACCTAA	1255	7	+	Petroselinum crispum	MYB binding site involved in light responsiveness
BPChr04G09407	Unnamed__1	GAATTTAATTAA	45	11	+	Glycine max	60K protein binding site
BPChr04G09407	TGA-element	AACGAC	326	6	-	Brassica oleracea	auxin-responsive element
BPChr05G27408	chs-CMA1a	TTACTTAA	351	8	-	Daucus carota	part of a light responsive element
BPChr05G27408	chs-CMA1a	TTACTTAA	975	8	-	Daucus carota	part of a light responsive element
BPChr05G27408	MYB	TAACCA	202	6	+	Arabidopsis thaliana
BPChr05G27408	MYB	CAACCA	881	6	-	Arabidopsis thaliana
BPChr05G27408	MYB	CAACAG	1087	6	-	Arabidopsis thaliana
BPChr05G27408	MYB	CAACCA	1767	6	-	Arabidopsis thaliana
BPChr05G27408	MYB	CAACCA	1842	6	+	Arabidopsis thaliana
BPChr05G27408	MYB-like sequence	TAACCA	202	6	+	Arabidopsis thaliana
BPChr05G27408	Myc	TCTCTTA	442	7	-	Arabidopsis thaliana
BPChr05G27408	STRE	AGGGG	1334	5	-	Arabidopsis thaliana
BPChr05G27408	F-box	CTATTCTCATT	995	10	-	Lycopersicon esculentum
BPChr05G27408	ARE	AAACCA	112	6	-	Zea mays	cis-acting regulatory element essential for the anaerobic induction
BPChr05G27408	ARE	AAACCA	195	6	+	Zea mays	cis-acting regulatory element essential for the anaerobic induction
BPChr05G27408	ARE	AAACCA	1051	6	-	Zea mays	cis-acting regulatory element essential for the anaerobic induction
BPChr05G27408	ARE	AAACCA	1523	6	+	Zea mays	cis-acting regulatory element essential for the anaerobic induction
BPChr05G27408	ARE	AAACCA	1627	6	-	Zea mays	cis-acting regulatory element essential for the anaerobic induction
BPChr05G27408	G-box	CACGAC	1712	6	-	Zea mays	cis-acting regulatory element involved in light responsiveness
BPChr05G27408	G-box	GCCACGTGGA	1743	9	+	Arabidopsis thaliana	cis-acting regulatory element involved in light responsiveness
BPChr05G27408	TATA	TATAAAAT	1242	8	-	Arabidopsis thaliana
BPChr05G27408	Unnamed__2	AACCTAACCT	77	9	+	Petroselinum hortense
BPChr05G27408	CAT-box	GCCACT	801	6	-	Arabidopsis thaliana	cis-acting regulatory element related to meristem expression
BPChr05G27408	MYC	CATTTG	217	6	-	Arabidopsis thaliana
BPChr05G27408	MYC	CATTTG	459	6	-	Arabidopsis thaliana
BPChr05G27408	MYC	CATTTG	1133	6	+	Arabidopsis thaliana
BPChr05G27408	MYC	CATGTG	1745	6	+	Arabidopsis thaliana
BPChr05G27408	MYC	CATGTG	1936	6	+	Arabidopsis thaliana
BPChr05G27408		motif_sequence	2	4	-	organism	short_function
BPChr05G27408		motif_sequence	135	4	+	organism	short_function
BPChr05G27408		motif_sequence	157	4	+	organism	short_function
BPChr05G27408		motif_sequence	220	4	+	organism	short_function
BPChr05G27408		motif_sequence	222	4	-	organism	short_function
BPChr05G27408		motif_sequence	329	4	-	organism	short_function
BPChr05G27408		motif_sequence	386	4	-	organism	short_function
BPChr05G27408		motif_sequence	411	4	-	organism	short_function
BPChr05G27408		motif_sequence	551	4	-	organism	short_function
BPChr05G27408		motif_sequence	701	4	-	organism	short_function
BPChr05G27408		motif_sequence	842	4	-	organism	short_function
BPChr05G27408		motif_sequence	897	4	+	organism	short_function
BPChr05G27408		motif_sequence	1149	4	+	organism	short_function
BPChr05G27408		motif_sequence	1209	4	-	organism	short_function
BPChr05G27408		motif_sequence	1261	4	+	organism	short_function
BPChr05G27408		motif_sequence	1281	4	-	organism	short_function
BPChr05G27408		motif_sequence	1314	4	+	organism	short_function
BPChr05G27408		motif_sequence	1702	4	-	organism	short_function
BPChr05G27408		motif_sequence	1754	4	+	organism	short_function
BPChr05G27408		motif_sequence	1789	4	+	organism	short_function
BPChr05G27408		motif_sequence	1992	4	-	organism	short_function
BPChr05G27408	Unnamed__4	CTCC	55	4	+	Petroselinum hortense
BPChr05G27408	Unnamed__4	CTCC	159	4	+	Petroselinum hortense
BPChr05G27408	Unnamed__4	CTCC	297	4	-	Petroselinum hortense
BPChr05G27408	Unnamed__4	CTCC	361	4	-	Petroselinum hortense
BPChr05G27408	Unnamed__4	CTCC	516	4	-	Petroselinum hortense
BPChr05G27408	Unnamed__4	CTCC	698	4	-	Petroselinum hortense
BPChr05G27408	Unnamed__4	CTCC	701	4	-	Petroselinum hortense
BPChr05G27408	Unnamed__4	CTCC	715	4	-	Petroselinum hortense
BPChr05G27408	Unnamed__4	CTCC	741	4	-	Petroselinum hortense
BPChr05G27408	Unnamed__4	CTCC	899	4	+	Petroselinum hortense
BPChr05G27408	Unnamed__4	CTCC	1151	4	+	Petroselinum hortense
BPChr05G27408	Unnamed__4	CTCC	1263	4	+	Petroselinum hortense
BPChr05G27408	Unnamed__4	CTCC	1281	4	-	Petroselinum hortense
BPChr05G27408	Unnamed__4	CTCC	1554	4	-	Petroselinum hortense
BPChr05G27408	Unnamed__4	CTCC	1717	4	-	Petroselinum hortense
BPChr05G27408	Unnamed__4	CTCC	1815	4	+	Petroselinum hortense
BPChr05G27408	Unnamed__4	CTCC	1823	4	+	Petroselinum hortense
BPChr05G27408	Unnamed__4	CTCC	1882	4	-	Petroselinum hortense
BPChr05G27408	Unnamed__4	CTCC	1924	4	-	Petroselinum hortense
BPChr05G27408	Unnamed__4	CTCC	1997	4	-	Petroselinum hortense
BPChr05G27408	CAAT-box	CAAT	155	4	+	Nicotiana glutinosa
BPChr05G27408	CAAT-box	CCAAT	161	5	+	Arabidopsis thaliana	common cis-acting element in promoter and enhancer regions
BPChr05G27408	CAAT-box	CAAT	162	4	+	Nicotiana glutinosa
BPChr05G27408	CAAT-box	CAAAT	217	5	+	Pisum sativum	common cis-acting element in promoter and enhancer regions
BPChr05G27408	CAAT-box	CAAT	259	4	+	Nicotiana glutinosa
BPChr05G27408	CAAT-box	CAAT	317	4	-	Nicotiana glutinosa
BPChr05G27408	CAAT-box	CAAT	406	4	+	Nicotiana glutinosa
BPChr05G27408	CAAT-box	CAAAT	459	5	+	Pisum sativum	common cis-acting element in promoter and enhancer regions
BPChr05G27408	CAAT-box	CAAT	576	4	+	Nicotiana glutinosa
BPChr05G27408	CAAT-box	CCCAATTT	629	8	-	Arabidopsis thaliana	common cis-acting element in promoter and enhancer regions
BPChr05G27408	CAAT-box	CCAAT	631	5	-	Arabidopsis thaliana	common cis-acting element in promoter and enhancer regions
BPChr05G27408	CAAT-box	CCAAT	650	5	+	Arabidopsis thaliana	common cis-acting element in promoter and enhancer regions
BPChr05G27408	CAAT-box	CAAT	651	4	+	Nicotiana glutinosa
BPChr05G27408	CAAT-box	CAAAT	672	5	+	Pisum sativum	common cis-acting element in promoter and enhancer regions
BPChr05G27408	CAAT-box	CAAT	724	4	+	Nicotiana glutinosa
BPChr05G27408	CAAT-box	CAAT	782	4	+	Nicotiana glutinosa
BPChr05G27408	CAAT-box	CAAAT	878	5	-	Pisum sativum	common cis-acting element in promoter and enhancer regions
BPChr05G27408	CAAT-box	CAAT	983	4	+	Nicotiana glutinosa
BPChr05G27408	CAAT-box	CAAT	1008	4	-	Nicotiana glutinosa
BPChr05G27408	CAAT-box	CAAT	1066	4	+	Nicotiana glutinosa
BPChr05G27408	CAAT-box	CAAAT	1134	5	-	Pisum sativum	common cis-acting element in promoter and enhancer regions
BPChr05G27408	CAAT-box	CAAT	1186	4	+	Nicotiana glutinosa
BPChr05G27408	CAAT-box	CAAT	1228	4	+	Nicotiana glutinosa
BPChr05G27408	CAAT-box	CAAT	1387	4	-	Nicotiana glutinosa
BPChr05G27408	CAAT-box	CAAT	1441	4	+	Nicotiana glutinosa
BPChr05G27408	CAAT-box	CAAAT	1499	5	+	Pisum sativum	common cis-acting element in promoter and enhancer regions
BPChr05G27408	CAAT-box	CAAT	1578	4	-	Nicotiana glutinosa
BPChr05G27408	CAAT-box	CAAT	1610	4	-	Nicotiana glutinosa
BPChr05G27408	CAAT-box	CAAT	1657	4	+	Nicotiana glutinosa
BPChr05G27408	CAAT-box	CAAT	1709	4	-	Nicotiana glutinosa
BPChr05G27408	CAAT-box	CAAAT	1764	5	-	Pisum sativum	common cis-acting element in promoter and enhancer regions
BPChr05G27408	CAAT-box	CAAAT	1849	5	+	Pisum sativum	common cis-acting element in promoter and enhancer regions
BPChr05G27408	CAAT-box	CAAT	1976	4	+	Nicotiana glutinosa
BPChr05G27408	CAAT-box	CAAT	1989	4	-	Nicotiana glutinosa
BPChr05G27408	GC-motif	CCCCCG	38	6	-	Zea mays	enhancer-like element involved in anoxic specific inducibility
BPChr05G27408	GARE-motif	TCTGTTG	1086	7	+	Brassica oleracea	gibberellin-responsive element
BPChr05G27408	MRE	AACCTAA	77	7	+	Petroselinum crispum	MYB binding site involved in light responsiveness
BPChr05G27408	MRE	AACCTAA	1602	7	-	Petroselinum crispum	MYB binding site involved in light responsiveness
BPChr05G27408	GT1-motif	GGTTAAT	200	7	-	Avena sativa	light responsive element
BPChr05G27408	GT1-motif	GGTTAA	201	6	-	Arabidopsis thaliana	light responsive element
BPChr05G27408	AuxRE	TGTCTCAATAAG	1607	11	-	Glycine max	part of an auxin-responsive element
BPChr05G27408	Unnamed__1	CGTGG	1236	5	-	Zea mays
BPChr05G27408	Unnamed__1	CGTGG	1661	5	+	Zea mays
BPChr05G27408	Unnamed__1	CGTGG	1714	5	+	Zea mays
BPChr05G27408	AP-1	TGAGTTAG	1774	8	-	Arabidopsis thaliana
BPChr05G27408	AT~TATA-box	TATATA	1030	6	-	Arabidopsis thaliana
BPChr05G27408	AT~TATA-box	TATATA	1338	6	-	Arabidopsis thaliana
BPChr05G27408	AT~TATA-box	TATATA	1355	6	-	Arabidopsis thaliana
BPChr05G27408	AT~TATA-box	TATATA	1906	6	-	Arabidopsis thaliana
BPChr05G27408	AT~TATA-box	TATATA	1908	6	-	Arabidopsis thaliana
BPChr05G27408	AT~TATA-box	TATATA	1915	6	-	Arabidopsis thaliana
BPChr05G27408	AT~TATA-box	TATATA	1917	6	-	Arabidopsis thaliana
BPChr05G27408	AT~TATA-box	TATATA	1959	6	-	Arabidopsis thaliana
BPChr05G27408	AT~TATA-box	TATATA	1961	6	-	Arabidopsis thaliana
BPChr05G27408	G-Box	TCCACATGGCA	1742	10	-	Triticum aestivum	cis-acting regulatory element involved in light responsiveness
BPChr05G27408	TCCC-motif	TCTCCCT	359	7	-	Spinacia oleracea	part of a light responsive element
BPChr05G27408	O2-site	GATGACATGG	704	9	+	Zea mays	cis-acting regulatory element involved in zein metabolism regulation
BPChr05G27408	O2-site	GATGATGTGG	874	9	+	Zea mays	cis-acting regulatory element involved in zein metabolism regulation
BPChr05G27408	TATC-box	TATCCCA	11	7	-	Oryza sativa	cis-acting element involved in gibberellin-responsiveness
BPChr05G27408	Box 4	ATTAAT	279	6	+	Petroselinum crispum	part of a conserved DNA module involved in light responsiveness
BPChr05G27408	Box 4	ATTAAT	434	6	+	Petroselinum crispum	part of a conserved DNA module involved in light responsiveness
BPChr05G27408	Box 4	ATTAAT	1046	6	-	Petroselinum crispum	part of a conserved DNA module involved in light responsiveness
BPChr05G27408	Box 4	ATTAAT	1201	6	-	Petroselinum crispum	part of a conserved DNA module involved in light responsiveness
BPChr05G27408	Box 4	ATTAAT	1432	6	-	Petroselinum crispum	part of a conserved DNA module involved in light responsiveness
BPChr05G27408	Box 4	ATTAAT	1484	6	-	Petroselinum crispum	part of a conserved DNA module involved in light responsiveness
BPChr05G27408	Box 4	ATTAAT	1666	6	-	Petroselinum crispum	part of a conserved DNA module involved in light responsiveness
BPChr05G27408	WUN-motif	CCATTTCAA	1274	9	-	Nicotiana glutinosa
BPChr05G27408	TCT-motif	TCTTAC	472	6	+	Arabidopsis thaliana	part of a light responsive element
BPChr05G27408	Myb-binding site	CAACAG	1087	6	-	Nicotiana tabacum
BPChr05G27408	ERE	ATTTTAAA	1094	8	-	Nicotiana glutinos
BPChr05G27408	TATA-box	TATAAATA	230	8	-	Daucus carota	core promoter element around -30 of transcription start
BPChr05G27408	TATA-box	TATAAAT	231	7	-	Brassica juncea	core promoter element around -30 of transcription start
BPChr05G27408	TATA-box	TATAAA	232	6	-	Helianthus annuus	core promoter element around -30 of transcription start
BPChr05G27408	TATA-box	TATAA	233	5	-	Arabidopsis thaliana	core promoter element around -30 of transcription start
BPChr05G27408	TATA-box	TATA	234	4	+	Arabidopsis thaliana	core promoter element around -30 of transcription start
BPChr05G27408	TATA-box	TACAAAA	335	7	-	Oryza sativa	core promoter element around -30 of transcription start
BPChr05G27408	TATA-box	TATA	495	4	+	Arabidopsis thaliana	core promoter element around -30 of transcription start
BPChr05G27408	TATA-box	TATAAATA	561	8	-	Daucus carota	core promoter element around -30 of transcription start
BPChr05G27408	TATA-box	TATAAAT	562	7	-	Brassica juncea	core promoter element around -30 of transcription start
BPChr05G27408	TATA-box	TATAAA	563	6	-	Helianthus annuus	core promoter element around -30 of transcription start
BPChr05G27408	TATA-box	TATAA	564	5	-	Arabidopsis thaliana	core promoter element around -30 of transcription start
BPChr05G27408	TATA-box	TATA	565	4	+	Arabidopsis thaliana	core promoter element around -30 of transcription start
BPChr05G27408	TATA-box	TATATAA	1029	7	-	Arabidopsis thaliana	core promoter element around -30 of transcription start
BPChr05G27408	TATA-box	TATATA	1030	6	-	Arabidopsis thaliana	core promoter element around -30 of transcription start
BPChr05G27408	TATA-box	ATATAA	1031	6	+	Brassica oleracea	core promoter element around -30 of transcription start
BPChr05G27408	TATA-box	TATA	1032	4	-	Arabidopsis thaliana	core promoter element around -30 of transcription start
BPChr05G27408	TATA-box	TATAAAA	1243	7	-	Pisum sativum	core promoter element around -30 of transcription start
BPChr05G27408	TATA-box	TATAAA	1244	6	-	Helianthus annuus	core promoter element around -30 of transcription start
BPChr05G27408	TATA-box	TATAA	1245	5	-	Arabidopsis thaliana	core promoter element around -30 of transcription start
BPChr05G27408	TATA-box	TATA	1246	4	-	Arabidopsis thaliana	core promoter element around -30 of transcription start
BPChr05G27408	TATA-box	TATAAGAA	1295	8	-	Zea mays	core promoter element around -30 of transcription start
BPChr05G27408	TATA-box	TATAA	1298	5	-	Arabidopsis thaliana	core promoter element around -30 of transcription start
BPChr05G27408	TATA-box	TATA	1299	4	-	Arabidopsis thaliana	core promoter element around -30 of transcription start
BPChr05G27408	TATA-box	TATAA	1320	5	-	Arabidopsis thaliana	core promoter element around -30 of transcription start
BPChr05G27408	TATA-box	TATA	1321	4	-	Arabidopsis thaliana	core promoter element around -30 of transcription start
BPChr05G27408	TATA-box	ccTATAAAaa	1336	9	+	Arabidopsis thaliana	core promoter element around -30 of transcription start
BPChr05G27408	TATA-box	TATATA	1338	6	-	Arabidopsis thaliana	core promoter element around -30 of transcription start
BPChr05G27408	TATA-box	ATATAA	1339	6	+	Brassica oleracea	core promoter element around -30 of transcription start
BPChr05G27408	TATA-box	TATA	1340	4	-	Arabidopsis thaliana	core promoter element around -30 of transcription start
BPChr05G27408	TATA-box	ATATAT	1354	6	-	Brassica napus	core promoter element around -30 of transcription start
BPChr05G27408	TATA-box	TATATA	1355	6	-	Arabidopsis thaliana	core promoter element around -30 of transcription start
BPChr05G27408	TATA-box	TATA	1357	4	-	Arabidopsis thaliana	core promoter element around -30 of transcription start
BPChr05G27408	TATA-box	TACAAAA	1468	7	+	Oryza sativa	core promoter element around -30 of transcription start
BPChr05G27408	TATA-box	ATATAT	1488	6	-	Brassica napus	core promoter element around -30 of transcription start
BPChr05G27408	TATA-box	TATA	1489	4	-	Arabidopsis thaliana	core promoter element around -30 of transcription start
BPChr05G27408	TATA-box	TATA	1732	4	-	Arabidopsis thaliana	core promoter element around -30 of transcription start
BPChr05G27408	TATA-box	taTATAAAtc	1904	9	-	Arabidopsis thaliana	core promoter element around -30 of transcription start
BPChr05G27408	TATA-box	ATATAT	1905	6	-	Brassica napus	core promoter element around -30 of transcription start
BPChr05G27408	TATA-box	TATATA	1906	6	-	Arabidopsis thaliana	core promoter element around -30 of transcription start
BPChr05G27408	TATA-box	ATATAT	1907	6	-	Brassica napus	core promoter element around -30 of transcription start
BPChr05G27408	TATA-box	TATATA	1908	6	-	Arabidopsis thaliana	core promoter element around -30 of transcription start
BPChr05G27408	TATA-box	ATATAA	1909	6	+	Brassica oleracea	core promoter element around -30 of transcription start
BPChr05G27408	TATA-box	TATA	1910	4	-	Arabidopsis thaliana	core promoter element around -30 of transcription start
BPChr05G27408	TATA-box	ATATAT	1914	6	-	Brassica napus	core promoter element around -30 of transcription start
BPChr05G27408	TATA-box	TATATA	1915	6	-	Arabidopsis thaliana	core promoter element around -30 of transcription start
BPChr05G27408	TATA-box	ATATAT	1916	6	-	Brassica napus	core promoter element around -30 of transcription start
BPChr05G27408	TATA-box	TATATA	1917	6	-	Arabidopsis thaliana	core promoter element around -30 of transcription start
BPChr05G27408	TATA-box	ATATAT	1918	6	-	Brassica napus	core promoter element around -30 of transcription start
BPChr05G27408	TATA-box	TATA	1919	4	-	Arabidopsis thaliana	core promoter element around -30 of transcription start
BPChr05G27408	TATA-box	TATACA	1957	6	-	Helianthus annuus	core promoter element around -30 of transcription start
BPChr05G27408	TATA-box	TATATA	1959	6	-	Arabidopsis thaliana	core promoter element around -30 of transcription start
BPChr05G27408	TATA-box	ATATAT	1960	6	-	Brassica napus	core promoter element around -30 of transcription start
BPChr05G27408	TATA-box	TATATA	1961	6	-	Arabidopsis thaliana	core promoter element around -30 of transcription start
BPChr05G27408	TATA-box	ATATAT	1962	6	-	Brassica napus	core promoter element around -30 of transcription start
BPChr05G27408	TATA-box	TATA	1963	4	-	Arabidopsis thaliana	core promoter element around -30 of transcription start
BPChr06G16498	CCGTCC-box	CCGTCC	133	6	+	Petroselinum hortense
BPChr06G16498	CCGTCC-box	CCGTCC	325	6	+	Petroselinum hortense
BPChr06G16498	W box	TTGACC	1549	6	-	Arabidopsis thaliana
BPChr06G16498	as-1	TGACG	288	5	+	Arabidopsis thaliana
BPChr06G16498	as-1	TGACG	450	5	+	Arabidopsis thaliana
BPChr06G16498	Unnamed__4	CTCC	738	4	+	Petroselinum hortense
BPChr06G16498	Unnamed__4	CTCC	850	4	+	Petroselinum hortense
BPChr06G16498	Unnamed__4	CTCC	968	4	-	Petroselinum hortense
BPChr06G16498	Unnamed__4	CTCC	981	4	-	Petroselinum hortense
BPChr06G16498	Unnamed__4	CTCC	1360	4	-	Petroselinum hortense
BPChr06G16498	Unnamed__4	CTCC	1959	4	+	Petroselinum hortense
BPChr06G16498	CAAT-box	CAAT	10	4	-	Nicotiana glutinosa
BPChr06G16498	CAAT-box	CAAAT	21	5	+	Pisum sativum	common cis-acting element in promoter and enhancer regions
BPChr06G16498	CAAT-box	CCAAT	88	5	+	Arabidopsis thaliana	common cis-acting element in promoter and enhancer regions
BPChr06G16498	CAAT-box	CAAT	89	4	+	Nicotiana glutinosa
BPChr06G16498	CAAT-box	CAAAT	93	5	+	Pisum sativum	common cis-acting element in promoter and enhancer regions
BPChr06G16498	CAAT-box	CAAT	107	4	+	Nicotiana glutinosa
BPChr06G16498	CAAT-box	CAAAT	109	5	-	Pisum sativum	common cis-acting element in promoter and enhancer regions
BPChr06G16498	CAAT-box	CAAT	123	4	+	Nicotiana glutinosa
BPChr06G16498	CAAT-box	CAAT	183	4	+	Nicotiana glutinosa
BPChr06G16498	CAAT-box	CAAT	306	4	+	Nicotiana glutinosa
BPChr06G16498	CAAT-box	CCAAT	357	5	+	Arabidopsis thaliana	common cis-acting element in promoter and enhancer regions
BPChr06G16498	CAAT-box	CAAT	358	4	+	Nicotiana glutinosa
BPChr06G16498	CAAT-box	CAAT	408	4	-	Nicotiana glutinosa
BPChr06G16498	CAAT-box	CAAAT	418	5	-	Pisum sativum	common cis-acting element in promoter and enhancer regions
BPChr06G16498	CAAT-box	CAAT	554	4	+	Nicotiana glutinosa
BPChr06G16498	CAAT-box	CCAAT	561	5	-	Arabidopsis thaliana	common cis-acting element in promoter and enhancer regions
BPChr06G16498	CAAT-box	CAAAT	593	5	+	Pisum sativum	common cis-acting element in promoter and enhancer regions
BPChr06G16498	CAAT-box	CAAAT	602	5	+	Pisum sativum	common cis-acting element in promoter and enhancer regions
BPChr06G16498	CAAT-box	CAAAT	650	5	+	Pisum sativum	common cis-acting element in promoter and enhancer regions
BPChr06G16498	CAAT-box	CAAAT	673	5	+	Pisum sativum	common cis-acting element in promoter and enhancer regions
BPChr06G16498	CAAT-box	CAAAT	757	5	-	Pisum sativum	common cis-acting element in promoter and enhancer regions
BPChr06G16498	CAAT-box	CAAAT	833	5	+	Pisum sativum	common cis-acting element in promoter and enhancer regions
BPChr06G16498	CAAT-box	CAAT	907	4	-	Nicotiana glutinosa
BPChr06G16498	CAAT-box	CAAT	934	4	-	Nicotiana glutinosa
BPChr06G16498	CAAT-box	CCAAT	946	5	+	Arabidopsis thaliana	common cis-acting element in promoter and enhancer regions
BPChr06G16498	CAAT-box	CAAT	947	4	+	Nicotiana glutinosa
BPChr06G16498	CAAT-box	CAAAT	1026	5	-	Pisum sativum	common cis-acting element in promoter and enhancer regions
BPChr06G16498	CAAT-box	CAAT	1049	4	+	Nicotiana glutinosa
BPChr06G16498	CAAT-box	CAAT	1057	4	-	Nicotiana glutinosa
BPChr06G16498	CAAT-box	CAAT	1062	4	+	Nicotiana glutinosa
BPChr06G16498	CAAT-box	CAAT	1064	4	-	Nicotiana glutinosa
BPChr06G16498	CAAT-box	CAAAT	1147	5	+	Pisum sativum	common cis-acting element in promoter and enhancer regions
BPChr06G16498	CAAT-box	CAAAT	1195	5	+	Pisum sativum	common cis-acting element in promoter and enhancer regions
BPChr06G16498	CAAT-box	CCAAT	1386	5	-	Arabidopsis thaliana	common cis-acting element in promoter and enhancer regions
BPChr06G16498	CAAT-box	CAAAT	1692	5	+	Pisum sativum	common cis-acting element in promoter and enhancer regions
BPChr06G16498	CAAT-box	CAAT	1796	4	+	Nicotiana glutinosa
BPChr06G16498	CAAT-box	CAAAT	1884	5	+	Pisum sativum	common cis-acting element in promoter and enhancer regions
BPChr06G16498	CAAT-box	CAAT	1929	4	+	Nicotiana glutinosa
BPChr06G16498	ABRE	CGCACGTGTC	34	9	-	Hordeum vulgare	cis-acting element involved in the abscisic acid responsiveness
BPChr06G16498	ABRE	CACGTG	36	6	+	Arabidopsis thaliana	cis-acting element involved in the abscisic acid responsiveness
BPChr06G16498	ABRE	ACGTG	37	5	+	Arabidopsis thaliana	cis-acting element involved in the abscisic acid responsiveness
BPChr06G16498	ABRE	ACGTG	203	5	-	Arabidopsis thaliana	cis-acting element involved in the abscisic acid responsiveness
BPChr06G16498	ABRE	ACGTG	372	5	-	Arabidopsis thaliana	cis-acting element involved in the abscisic acid responsiveness
BPChr06G16498	ABRE	ACGTG	1272	5	+	Arabidopsis thaliana	cis-acting element involved in the abscisic acid responsiveness
BPChr06G16498	GA-motif	ATAGATAA	1200	8	-	Arabidopsis thaliana	part of a light responsive element
BPChr06G16498	GA-motif	ATAGATAA	1249	8	+	Arabidopsis thaliana	part of a light responsive element
BPChr06G16498	G-box	CACGTG	36	6	+	Arabidopsis thaliana	cis-acting regulatory element involved in light responsiveness
BPChr06G16498	G-box	CACGTC	203	6	+	Zea mays	cis-acting regulatory element involved in light responsiveness
BPChr06G16498	G-box	CACGTC	372	6	+	Zea mays	cis-acting regulatory element involved in light responsiveness
BPChr06G16498	TATA	TATAAAAT	892	8	+	Arabidopsis thaliana
BPChr06G16498	MYC	CATTTG	21	6	-	Arabidopsis thaliana
BPChr06G16498	MYC	CATTTG	756	6	+	Arabidopsis thaliana
BPChr06G16498	MYC	CAATTG	1062	6	-	Arabidopsis thaliana
BPChr06G16498	MYC	CATTTG	1147	6	-	Arabidopsis thaliana
BPChr06G16498	MYC	CATTTG	1692	6	-	Arabidopsis thaliana
BPChr06G16498		motif_sequence	28	4	-	organism	short_function
BPChr06G16498		motif_sequence	167	4	-	organism	short_function
BPChr06G16498		motif_sequence	223	4	-	organism	short_function
BPChr06G16498		motif_sequence	389	4	-	organism	short_function
BPChr06G16498		motif_sequence	488	4	-	organism	short_function
BPChr06G16498		motif_sequence	514	4	-	organism	short_function
BPChr06G16498		motif_sequence	546	4	-	organism	short_function
BPChr06G16498		motif_sequence	657	4	+	organism	short_function
BPChr06G16498		motif_sequence	668	4	+	organism	short_function
BPChr06G16498		motif_sequence	694	4	-	organism	short_function
BPChr06G16498		motif_sequence	704	4	+	organism	short_function
BPChr06G16498		motif_sequence	733	4	+	organism	short_function
BPChr06G16498		motif_sequence	1000	4	-	organism	short_function
BPChr06G16498		motif_sequence	1081	4	+	organism	short_function
BPChr06G16498		motif_sequence	1088	4	+	organism	short_function
BPChr06G16498		motif_sequence	1395	4	-	organism	short_function
BPChr06G16498		motif_sequence	1469	4	-	organism	short_function
BPChr06G16498		motif_sequence	1865	4	-	organism	short_function
BPChr06G16498		motif_sequence	1957	4	+	organism	short_function
BPChr06G16498	Unnamed__2	CCCCGG	1670	6	+	Zea mays
BPChr06G16498	circadian	CAAAGATATC	401	9	+	Lycopersicon esculentum	cis-acting regulatory element involved in circadian control
BPChr06G16498	ARE	AAACCA	1442	6	+	Zea mays	cis-acting regulatory element essential for the anaerobic induction
BPChr06G16498	ARE	AAACCA	1876	6	-	Zea mays	cis-acting regulatory element essential for the anaerobic induction
BPChr06G16498	ARE	AAACCA	1895	6	+	Zea mays	cis-acting regulatory element essential for the anaerobic induction
BPChr06G16498	MYB	TAACCA	1920	6	+	Arabidopsis thaliana
BPChr06G16498	MYB-like sequence	TAACCA	1920	6	+	Arabidopsis thaliana
BPChr06G16498	CCGTCC motif	CCGTCC	133	6	+	Nicotiana tabacum
BPChr06G16498	CCGTCC motif	CCGTCC	325	6	+	Nicotiana tabacum
BPChr06G16498	CGTCA-motif	CGTCA	288	5	-	Hordeum vulgare	cis-acting regulatory element involved in the MeJA-responsiveness
BPChr06G16498	CGTCA-motif	CGTCA	450	5	-	Hordeum vulgare	cis-acting regulatory element involved in the MeJA-responsiveness
BPChr06G16498	I-box	gGATAAGGTG	187	9	-	Zea mays	part of a light responsive element
BPChr06G16498	STRE	AGGGG	156	5	+	Arabidopsis thaliana
BPChr06G16498	ERE	ATTTCATA	1015	8	-	Nicotiana glutinos
BPChr06G16498	TGACG-motif	TGACG	288	5	+	Hordeum vulgare	cis-acting regulatory element involved in the MeJA-responsiveness
BPChr06G16498	TGACG-motif	TGACG	450	5	+	Hordeum vulgare	cis-acting regulatory element involved in the MeJA-responsiveness
BPChr06G16498	TATA-box	ATATAT	59	6	+	Brassica napus	core promoter element around -30 of transcription start
BPChr06G16498	TATA-box	TATA	60	4	+	Arabidopsis thaliana	core promoter element around -30 of transcription start
BPChr06G16498	TATA-box	TATA	146	4	+	Arabidopsis thaliana	core promoter element around -30 of transcription start
BPChr06G16498	TATA-box	TATA	615	4	+	Arabidopsis thaliana	core promoter element around -30 of transcription start
BPChr06G16498	TATA-box	TATA	621	4	+	Arabidopsis thaliana	core promoter element around -30 of transcription start
BPChr06G16498	TATA-box	TATA	892	4	+	Arabidopsis thaliana	core promoter element around -30 of transcription start
BPChr06G16498	TATA-box	TATAA	929	5	-	Arabidopsis thaliana	core promoter element around -30 of transcription start
BPChr06G16498	TATA-box	TATA	930	4	+	Arabidopsis thaliana	core promoter element around -30 of transcription start
BPChr06G16498	TATA-box	ATATAT	1368	6	-	Brassica napus	core promoter element around -30 of transcription start
BPChr06G16498	TATA-box	TATA	1369	4	-	Arabidopsis thaliana	core promoter element around -30 of transcription start
BPChr06G16498	TATA-box	TATA	1782	4	-	Arabidopsis thaliana	core promoter element around -30 of transcription start
BPChr06G16498	Box 4	ATTAAT	605	6	+	Petroselinum crispum	part of a conserved DNA module involved in light responsiveness
BPChr06G16498	G-Box	CACGTG	36	6	+	Pisum sativum	cis-acting regulatory element involved in light responsiveness
BPChr06G16498	G-Box	CACGTT	1271	6	-	Pisum sativum	cis-acting regulatory element involved in light responsiveness
BPChr06G16498	TCCC-motif	TCTCCCT	1958	7	+	Spinacia oleracea	part of a light responsive element
BPChr06G16498	O2-site	GATGATGTGG	295	9	+	Zea mays	cis-acting regulatory element involved in zein metabolism regulation
BPChr06G16498	GATA-motif	GATAGGA	136	7	-	Arabidopsis thaliana	part of a light responsive element
BPChr06G16498	GATA-motif	GATAGGG	189	7	-	Pisum sativum	part of a light responsive element
BPChr06G16498	MRE	AACCTAA	1208	7	-	Petroselinum crispum	MYB binding site involved in light responsiveness
BPChr06G16498	A-box	CCGTCC	133	6	+	Petroselinum crispum	cis-acting regulatory element
BPChr06G16498	A-box	CCGTCC	325	6	+	Petroselinum crispum	cis-acting regulatory element
BPChr06G16498	Unnamed__1	CGTGG	202	5	-	Zea mays
BPChr06G16498	chs-CMA2a	TCACTTGA	1102	8	+	Petroselinum crispum	part of a light responsive element
BPChr06G16498	Sp1	GGGCGG	1789	6	-	Oryza sativa	light responsive element
BPChr06G16498	TGA-element	AACGAC	1094	6	-	Brassica oleracea	auxin-responsive element
BPChr08G16198	A-box	CCGTCC	232	6	-	Petroselinum crispum	cis-acting regulatory element
BPChr08G16198	AE-box	AGAAACAA	1387	8	-	Arabidopsis thaliana	part of a module for light response
BPChr08G16198	LTR	CCGAAA	1282	6	-	Hordeum vulgare	cis-acting element involved in low-temperature responsiveness
BPChr08G16198	LTR	CCGAAA	1936	6	+	Hordeum vulgare	cis-acting element involved in low-temperature responsiveness
BPChr08G16198	GT1-motif	GGTTAA	1154	6	+	Arabidopsis thaliana	light responsive element
BPChr08G16198	AT~TATA-box	TATATA	263	6	+	Arabidopsis thaliana
BPChr08G16198	AT~TATA-box	TATATA	265	6	+	Arabidopsis thaliana
BPChr08G16198	AT~TATA-box	TATATA	267	6	+	Arabidopsis thaliana
BPChr08G16198	AT~TATA-box	TATATA	269	6	+	Arabidopsis thaliana
BPChr08G16198	AT~TATA-box	TATATA	271	6	+	Arabidopsis thaliana
BPChr08G16198	AT~TATA-box	TATATA	273	6	+	Arabidopsis thaliana
BPChr08G16198	AT~TATA-box	TATATA	275	6	+	Arabidopsis thaliana
BPChr08G16198	AT~TATA-box	TATATA	277	6	+	Arabidopsis thaliana
BPChr08G16198	AT~TATA-box	TATATA	279	6	+	Arabidopsis thaliana
BPChr08G16198	AT~TATA-box	TATATA	281	6	+	Arabidopsis thaliana
BPChr08G16198	AT~TATA-box	TATATA	283	6	+	Arabidopsis thaliana
BPChr08G16198	AT~TATA-box	TATATA	285	6	+	Arabidopsis thaliana
BPChr08G16198	AT~TATA-box	TATATA	287	6	+	Arabidopsis thaliana
BPChr08G16198	AT~TATA-box	TATATA	289	6	+	Arabidopsis thaliana
BPChr08G16198	AT~TATA-box	TATATA	291	6	+	Arabidopsis thaliana
BPChr08G16198	AT~TATA-box	TATATA	293	6	+	Arabidopsis thaliana
BPChr08G16198	AT~TATA-box	TATATA	295	6	+	Arabidopsis thaliana
BPChr08G16198	AT~TATA-box	TATATA	297	6	+	Arabidopsis thaliana
BPChr08G16198	AT~TATA-box	TATATA	299	6	+	Arabidopsis thaliana
BPChr08G16198	AT~TATA-box	TATATA	301	6	+	Arabidopsis thaliana
BPChr08G16198	AT~TATA-box	TATATA	303	6	+	Arabidopsis thaliana
BPChr08G16198	AT~TATA-box	TATATA	305	6	+	Arabidopsis thaliana
BPChr08G16198	AT~TATA-box	TATATA	307	6	+	Arabidopsis thaliana
BPChr08G16198	AT~TATA-box	TATATA	309	6	+	Arabidopsis thaliana
BPChr08G16198	AT~TATA-box	TATATA	311	6	+	Arabidopsis thaliana
BPChr08G16198	AT~TATA-box	TATATA	827	6	+	Arabidopsis thaliana
BPChr08G16198	AT~TATA-box	TATATAAA	1678	8	-	Arabidopsis thaliana
BPChr08G16198	AT~TATA-box	TATATA	1680	6	-	Arabidopsis thaliana
BPChr08G16198	AT~TATA-box	TATATA	1876	6	-	Arabidopsis thaliana
BPChr08G16198	ABRE3a	TACGTG	935	6	-	Zea mays
BPChr08G16198	GATA-motif	AAGATAAGATT	992	10	-	Arabidopsis thaliana	part of a light responsive element
BPChr08G16198	GATA-motif	AAGGATAAGG	994	9	-	Solanum tuberosum	part of a light responsive element
BPChr08G16198	TCCC-motif	TCTCCCT	5	7	-	Spinacia oleracea	part of a light responsive element
BPChr08G16198	TCCC-motif	TCTCCCT	1244	7	+	Spinacia oleracea	part of a light responsive element
BPChr08G16198	G-Box	CACGTT	30	6	-	Pisum sativum	cis-acting regulatory element involved in light responsiveness
BPChr08G16198	G-Box	CACGTT	963	6	-	Pisum sativum	cis-acting regulatory element involved in light responsiveness
BPChr08G16198	G-Box	CACGTT	1318	6	+	Pisum sativum	cis-acting regulatory element involved in light responsiveness
BPChr08G16198	TCT-motif	TCTTAC	480	6	+	Arabidopsis thaliana	part of a light responsive element
BPChr08G16198	Box 4	ATTAAT	174	6	+	Petroselinum crispum	part of a conserved DNA module involved in light responsiveness
BPChr08G16198	Box 4	ATTAAT	623	6	+	Petroselinum crispum	part of a conserved DNA module involved in light responsiveness
BPChr08G16198	Myb-binding site	CAACAG	1748	6	-	Nicotiana tabacum
BPChr08G16198	ATCT-motif	AATCTAATCC	992	9	+	Pisum sativum	part of a conserved DNA module involved in light responsiveness
BPChr08G16198	TATA-box	ATTATA	25	6	+	Brassica napus	core promoter element around -30 of transcription start
BPChr08G16198	TATA-box	TATAA	26	5	-	Arabidopsis thaliana	core promoter element around -30 of transcription start
BPChr08G16198	TATA-box	TATA	27	4	+	Arabidopsis thaliana	core promoter element around -30 of transcription start
BPChr08G16198	TATA-box	TATA	84	4	+	Arabidopsis thaliana	core promoter element around -30 of transcription start
BPChr08G16198	TATA-box	TATA	208	4	+	Arabidopsis thaliana	core promoter element around -30 of transcription start
BPChr08G16198	TATA-box	TATACA	214	6	-	Helianthus annuus	core promoter element around -30 of transcription start
BPChr08G16198	TATA-box	TATA	216	4	+	Arabidopsis thaliana	core promoter element around -30 of transcription start
BPChr08G16198	TATA-box	ATATAT	262	6	+	Brassica napus	core promoter element around -30 of transcription start
BPChr08G16198	TATA-box	TATATA	263	6	+	Arabidopsis thaliana	core promoter element around -30 of transcription start
BPChr08G16198	TATA-box	ATATAT	264	6	+	Brassica napus	core promoter element around -30 of transcription start
BPChr08G16198	TATA-box	TATATA	265	6	+	Arabidopsis thaliana	core promoter element around -30 of transcription start
BPChr08G16198	TATA-box	ATATAT	266	6	+	Brassica napus	core promoter element around -30 of transcription start
BPChr08G16198	TATA-box	TATATA	267	6	+	Arabidopsis thaliana	core promoter element around -30 of transcription start
BPChr08G16198	TATA-box	ATATAT	268	6	+	Brassica napus	core promoter element around -30 of transcription start
BPChr08G16198	TATA-box	TATATA	269	6	+	Arabidopsis thaliana	core promoter element around -30 of transcription start
BPChr08G16198	TATA-box	ATATAT	270	6	+	Brassica napus	core promoter element around -30 of transcription start
BPChr08G16198	TATA-box	TATATA	271	6	+	Arabidopsis thaliana	core promoter element around -30 of transcription start
BPChr08G16198	TATA-box	ATATAT	272	6	+	Brassica napus	core promoter element around -30 of transcription start
BPChr08G16198	TATA-box	TATATA	273	6	+	Arabidopsis thaliana	core promoter element around -30 of transcription start
BPChr08G16198	TATA-box	ATATAT	274	6	+	Brassica napus	core promoter element around -30 of transcription start
BPChr08G16198	TATA-box	TATATA	275	6	+	Arabidopsis thaliana	core promoter element around -30 of transcription start
BPChr08G16198	TATA-box	ATATAT	276	6	+	Brassica napus	core promoter element around -30 of transcription start
BPChr08G16198	TATA-box	TATATA	277	6	+	Arabidopsis thaliana	core promoter element around -30 of transcription start
BPChr08G16198	TATA-box	ATATAT	278	6	+	Brassica napus	core promoter element around -30 of transcription start
BPChr08G16198	TATA-box	TATATA	279	6	+	Arabidopsis thaliana	core promoter element around -30 of transcription start
BPChr08G16198	TATA-box	ATATAT	280	6	+	Brassica napus	core promoter element around -30 of transcription start
BPChr08G16198	TATA-box	TATATA	281	6	+	Arabidopsis thaliana	core promoter element around -30 of transcription start
BPChr08G16198	TATA-box	ATATAT	282	6	+	Brassica napus	core promoter element around -30 of transcription start
BPChr08G16198	TATA-box	TATATA	283	6	+	Arabidopsis thaliana	core promoter element around -30 of transcription start
BPChr08G16198	TATA-box	ATATAT	284	6	+	Brassica napus	core promoter element around -30 of transcription start
BPChr08G16198	TATA-box	TATATA	285	6	+	Arabidopsis thaliana	core promoter element around -30 of transcription start
BPChr08G16198	TATA-box	ATATAT	286	6	+	Brassica napus	core promoter element around -30 of transcription start
BPChr08G16198	TATA-box	TATATA	287	6	+	Arabidopsis thaliana	core promoter element around -30 of transcription start
BPChr08G16198	TATA-box	ATATAT	288	6	+	Brassica napus	core promoter element around -30 of transcription start
BPChr08G16198	TATA-box	TATATA	289	6	+	Arabidopsis thaliana	core promoter element around -30 of transcription start
BPChr08G16198	TATA-box	ATATAT	290	6	+	Brassica napus	core promoter element around -30 of transcription start
BPChr08G16198	TATA-box	TATATA	291	6	+	Arabidopsis thaliana	core promoter element around -30 of transcription start
BPChr08G16198	TATA-box	ATATAT	292	6	+	Brassica napus	core promoter element around -30 of transcription start
BPChr08G16198	TATA-box	TATATA	293	6	+	Arabidopsis thaliana	core promoter element around -30 of transcription start
BPChr08G16198	TATA-box	ATATAT	294	6	+	Brassica napus	core promoter element around -30 of transcription start
BPChr08G16198	TATA-box	TATATA	295	6	+	Arabidopsis thaliana	core promoter element around -30 of transcription start
BPChr08G16198	TATA-box	ATATAT	296	6	+	Brassica napus	core promoter element around -30 of transcription start
BPChr08G16198	TATA-box	TATATA	297	6	+	Arabidopsis thaliana	core promoter element around -30 of transcription start
BPChr08G16198	TATA-box	ATATAT	298	6	+	Brassica napus	core promoter element around -30 of transcription start
BPChr08G16198	TATA-box	TATATA	299	6	+	Arabidopsis thaliana	core promoter element around -30 of transcription start
BPChr08G16198	TATA-box	ATATAT	300	6	+	Brassica napus	core promoter element around -30 of transcription start
BPChr08G16198	TATA-box	TATATA	301	6	+	Arabidopsis thaliana	core promoter element around -30 of transcription start
BPChr08G16198	TATA-box	ATATAT	302	6	+	Brassica napus	core promoter element around -30 of transcription start
BPChr08G16198	TATA-box	TATATA	303	6	+	Arabidopsis thaliana	core promoter element around -30 of transcription start
BPChr08G16198	TATA-box	ATATAT	304	6	+	Brassica napus	core promoter element around -30 of transcription start
BPChr08G16198	TATA-box	TATATA	305	6	+	Arabidopsis thaliana	core promoter element around -30 of transcription start
BPChr08G16198	TATA-box	ATATAT	306	6	+	Brassica napus	core promoter element around -30 of transcription start
BPChr08G16198	TATA-box	TATATA	307	6	+	Arabidopsis thaliana	core promoter element around -30 of transcription start
BPChr08G16198	TATA-box	ATATAT	308	6	+	Brassica napus	core promoter element around -30 of transcription start
BPChr08G16198	TATA-box	TATATA	309	6	+	Arabidopsis thaliana	core promoter element around -30 of transcription start
BPChr08G16198	TATA-box	ATATAT	310	6	+	Brassica napus	core promoter element around -30 of transcription start
BPChr08G16198	TATA-box	TATATA	311	6	+	Arabidopsis thaliana	core promoter element around -30 of transcription start
BPChr08G16198	TATA-box	ATATAT	312	6	+	Brassica napus	core promoter element around -30 of transcription start
BPChr08G16198	TATA-box	TATA	313	4	+	Arabidopsis thaliana	core promoter element around -30 of transcription start
BPChr08G16198	TATA-box	ATTATA	316	6	+	Brassica napus	core promoter element around -30 of transcription start
BPChr08G16198	TATA-box	TATAA	317	5	-	Arabidopsis thaliana	core promoter element around -30 of transcription start
BPChr08G16198	TATA-box	TATA	318	4	+	Arabidopsis thaliana	core promoter element around -30 of transcription start
BPChr08G16198	TATA-box	ATATAA	436	6	+	Brassica oleracea	core promoter element around -30 of transcription start
BPChr08G16198	TATA-box	TATA	437	4	+	Arabidopsis thaliana	core promoter element around -30 of transcription start
BPChr08G16198	TATA-box	TATAA	657	5	-	Arabidopsis thaliana	core promoter element around -30 of transcription start
BPChr08G16198	TATA-box	TATA	658	4	+	Arabidopsis thaliana	core promoter element around -30 of transcription start
BPChr08G16198	TATA-box	TACAAAA	696	7	+	Oryza sativa	core promoter element around -30 of transcription start
BPChr08G16198	TATA-box	TATACA	728	6	-	Helianthus annuus	core promoter element around -30 of transcription start
BPChr08G16198	TATA-box	TATA	730	4	+	Arabidopsis thaliana	core promoter element around -30 of transcription start
BPChr08G16198	TATA-box	ATTATA	745	6	+	Brassica napus	core promoter element around -30 of transcription start
BPChr08G16198	TATA-box	TATAA	746	5	-	Arabidopsis thaliana	core promoter element around -30 of transcription start
BPChr08G16198	TATA-box	TATA	747	4	+	Arabidopsis thaliana	core promoter element around -30 of transcription start
BPChr08G16198	TATA-box	TATAAAA	806	7	-	Pisum sativum	core promoter element around -30 of transcription start
BPChr08G16198	TATA-box	TATAAA	807	6	-	Helianthus annuus	core promoter element around -30 of transcription start
BPChr08G16198	TATA-box	TATAA	808	5	-	Arabidopsis thaliana	core promoter element around -30 of transcription start
BPChr08G16198	TATA-box	TATA	809	4	+	Arabidopsis thaliana	core promoter element around -30 of transcription start
BPChr08G16198	TATA-box	TATAA	816	5	-	Arabidopsis thaliana	core promoter element around -30 of transcription start
BPChr08G16198	TATA-box	TATA	817	4	+	Arabidopsis thaliana	core promoter element around -30 of transcription start
BPChr08G16198	TATA-box	ATTATA	825	6	+	Brassica napus	core promoter element around -30 of transcription start
BPChr08G16198	TATA-box	TATATAA	826	7	-	Arabidopsis thaliana	core promoter element around -30 of transcription start
BPChr08G16198	TATA-box	TATATA	827	6	+	Arabidopsis thaliana	core promoter element around -30 of transcription start
BPChr08G16198	TATA-box	ATATAT	828	6	+	Brassica napus	core promoter element around -30 of transcription start
BPChr08G16198	TATA-box	TATA	829	4	+	Arabidopsis thaliana	core promoter element around -30 of transcription start
BPChr08G16198	TATA-box	ATTATA	906	6	+	Brassica napus	core promoter element around -30 of transcription start
BPChr08G16198	TATA-box	TATAA	907	5	-	Arabidopsis thaliana	core promoter element around -30 of transcription start
BPChr08G16198	TATA-box	TATA	908	4	+	Arabidopsis thaliana	core promoter element around -30 of transcription start
BPChr08G16198	TATA-box	TATTTAAA	926	8	-	Arabidopsis thaliana	core promoter element around -30 of transcription start
BPChr08G16198	TATA-box	ATTATA	948	6	+	Brassica napus	core promoter element around -30 of transcription start
BPChr08G16198	TATA-box	TATAA	949	5	-	Arabidopsis thaliana	core promoter element around -30 of transcription start
BPChr08G16198	TATA-box	TATA	950	4	+	Arabidopsis thaliana	core promoter element around -30 of transcription start
BPChr08G16198	TATA-box	TACAAAA	1610	7	-	Oryza sativa	core promoter element around -30 of transcription start
BPChr08G16198	TATA-box	TACAAAA	1669	7	-	Oryza sativa	core promoter element around -30 of transcription start
BPChr08G16198	TATA-box	TATAAAA	1677	7	-	Pisum sativum	core promoter element around -30 of transcription start
BPChr08G16198	TATA-box	TATAAA	1678	6	-	Helianthus annuus	core promoter element around -30 of transcription start
BPChr08G16198	TATA-box	TATATAA	1679	7	-	Arabidopsis thaliana	core promoter element around -30 of transcription start
BPChr08G16198	TATA-box	TATATA	1680	6	-	Arabidopsis thaliana	core promoter element around -30 of transcription start
BPChr08G16198	TATA-box	ATATAA	1681	6	+	Brassica oleracea	core promoter element around -30 of transcription start
BPChr08G16198	TATA-box	TATA	1682	4	-	Arabidopsis thaliana	core promoter element around -30 of transcription start
BPChr08G16198	TATA-box	TATA	1795	4	-	Arabidopsis thaliana	core promoter element around -30 of transcription start
BPChr08G16198	TATA-box	TATAAGAA	1872	8	-	Zea mays	core promoter element around -30 of transcription start
BPChr08G16198	TATA-box	TATATAA	1875	7	-	Arabidopsis thaliana	core promoter element around -30 of transcription start
BPChr08G16198	TATA-box	TATATA	1876	6	-	Arabidopsis thaliana	core promoter element around -30 of transcription start
BPChr08G16198	TATA-box	ATATAT	1877	6	-	Brassica napus	core promoter element around -30 of transcription start
BPChr08G16198	TATA-box	TATA	1878	4	-	Arabidopsis thaliana	core promoter element around -30 of transcription start
BPChr08G16198	ERE	ATTTTAAA	868	8	-	Nicotiana glutinos
BPChr08G16198	ERE	ATTTTAAA	924	8	+	Nicotiana glutinos
BPChr08G16198	CCGTCC motif	CCGTCC	232	6	-	Nicotiana tabacum
BPChr08G16198	MYB-like sequence	TAACCA	1129	6	+	Arabidopsis thaliana
BPChr08G16198	MYB-like sequence	TAACCA	1153	6	-	Arabidopsis thaliana
BPChr08G16198	LAMP-element	CTTTATCA	423	8	-	Pisum sativum	part of a light responsive element
BPChr08G16198	MYB	TAACCA	1129	6	+	Arabidopsis thaliana
BPChr08G16198	MYB	TAACCA	1153	6	-	Arabidopsis thaliana
BPChr08G16198	MYB	CAACAG	1748	6	-	Arabidopsis thaliana
BPChr08G16198	chs-CMA1a	TTACTTAA	794	8	-	Daucus carota	part of a light responsive element
BPChr08G16198	Myc	TCTCTTA	101	7	+	Arabidopsis thaliana
BPChr08G16198	STRE	AGGGG	116	5	+	Arabidopsis thaliana
BPChr08G16198	STRE	AGGGG	252	5	-	Arabidopsis thaliana
BPChr08G16198	STRE	AGGGG	1045	5	-	Arabidopsis thaliana
BPChr08G16198	STRE	AGGGG	1791	5	-	Arabidopsis thaliana
BPChr08G16198	WRE3	CCACCT	1991	6	+	Pisum sativum
BPChr08G16198	ABRE4	CACGTA	935	6	+	Zea mays
BPChr08G16198	GA-motif	ATAGATAA	66	8	-	Arabidopsis thaliana	part of a light responsive element
BPChr08G16198	GA-motif	ATAGATAA	79	8	-	Arabidopsis thaliana	part of a light responsive element
BPChr08G16198	ABRE	ACGTG	31	5	+	Arabidopsis thaliana	cis-acting element involved in the abscisic acid responsiveness
BPChr08G16198	ABRE	ACGTG	935	5	-	Arabidopsis thaliana	cis-acting element involved in the abscisic acid responsiveness
BPChr08G16198	ABRE	ACGTG	964	5	+	Arabidopsis thaliana	cis-acting element involved in the abscisic acid responsiveness
BPChr08G16198	ABRE	ACGTG	1318	5	-	Arabidopsis thaliana	cis-acting element involved in the abscisic acid responsiveness
BPChr08G16198	MYC	CAATTG	332	6	+	Arabidopsis thaliana
BPChr08G16198	MYC	CATTTG	445	6	-	Arabidopsis thaliana
BPChr08G16198	MYC	CATGTG	550	6	-	Arabidopsis thaliana
BPChr08G16198		motif_sequence	123	4	-	organism	short_function
BPChr08G16198		motif_sequence	193	4	+	organism	short_function
BPChr08G16198		motif_sequence	759	4	+	organism	short_function
BPChr08G16198		motif_sequence	1182	4	+	organism	short_function
BPChr08G16198		motif_sequence	1203	4	+	organism	short_function
BPChr08G16198		motif_sequence	1243	4	+	organism	short_function
BPChr08G16198		motif_sequence	1378	4	-	organism	short_function
BPChr08G16198		motif_sequence	1532	4	+	organism	short_function
BPChr08G16198		motif_sequence	1688	4	+	organism	short_function
BPChr08G16198	G-box	TACGTG	935	6	-	Arabidopsis thaliana	cis-acting regulatory element involved in light responsiveness
BPChr08G16198	G-box	TAAACGTG	961	8	+	Brassica oleracea	cis-acting regulatory element involved in light responsiveness
BPChr08G16198	TATA	TATAAAAT	1676	8	-	Arabidopsis thaliana
BPChr08G16198	Unnamed__4	CTCC	7	4	-	Petroselinum hortense
BPChr08G16198	Unnamed__4	CTCC	255	4	+	Petroselinum hortense
BPChr08G16198	Unnamed__4	CTCC	611	4	-	Petroselinum hortense
BPChr08G16198	Unnamed__4	CTCC	1024	4	-	Petroselinum hortense
BPChr08G16198	Unnamed__4	CTCC	1245	4	+	Petroselinum hortense
BPChr08G16198	Unnamed__4	CTCC	1412	4	-	Petroselinum hortense
BPChr08G16198	Unnamed__4	CTCC	1603	4	-	Petroselinum hortense
BPChr08G16198	Unnamed__4	CTCC	1622	4	-	Petroselinum hortense
BPChr08G16198	Unnamed__4	CTCC	1694	4	+	Petroselinum hortense
BPChr08G16198	Unnamed__4	CTCC	1788	4	+	Petroselinum hortense
BPChr08G16198	Unnamed__4	CTCC	1975	4	-	Petroselinum hortense
BPChr08G16198	Myb	TAACTG	1147	6	+	Arabidopsis thaliana
BPChr08G16198	Myb	TAACTG	1291	6	-	Arabidopsis thaliana
BPChr08G16198	CCGTCC-box	CCGTCC	232	6	-	Petroselinum hortense
BPChr08G16198	CAAT-box	CAAT	40	4	-	Nicotiana glutinosa
BPChr08G16198	CAAT-box	CAAT	56	4	-	Nicotiana glutinosa
BPChr08G16198	CAAT-box	CAAT	164	4	+	Nicotiana glutinosa
BPChr08G16198	CAAT-box	CAAT	191	4	+	Nicotiana glutinosa
BPChr08G16198	CAAT-box	CAAT	212	4	-	Nicotiana glutinosa
BPChr08G16198	CAAT-box	CAAT	332	4	+	Nicotiana glutinosa
BPChr08G16198	CAAT-box	CAAT	334	4	-	Nicotiana glutinosa
BPChr08G16198	CAAT-box	CAAT	345	4	-	Nicotiana glutinosa
BPChr08G16198	CAAT-box	CAAT	383	4	+	Nicotiana glutinosa
BPChr08G16198	CAAT-box	CCAAT	402	5	+	Arabidopsis thaliana	common cis-acting element in promoter and enhancer regions
BPChr08G16198	CAAT-box	CAAT	403	4	+	Nicotiana glutinosa
BPChr08G16198	CAAT-box	CAAAT	420	5	-	Pisum sativum	common cis-acting element in promoter and enhancer regions
BPChr08G16198	CAAT-box	CAAAT	445	5	+	Pisum sativum	common cis-acting element in promoter and enhancer regions
BPChr08G16198	CAAT-box	CAAT	517	4	+	Nicotiana glutinosa
BPChr08G16198	CAAT-box	CAAAT	545	5	+	Pisum sativum	common cis-acting element in promoter and enhancer regions
BPChr08G16198	CAAT-box	CAAAT	567	5	+	Pisum sativum	common cis-acting element in promoter and enhancer regions
BPChr08G16198	CAAT-box	CAAT	693	4	+	Nicotiana glutinosa
BPChr08G16198	CAAT-box	CAAAT	712	5	+	Pisum sativum	common cis-acting element in promoter and enhancer regions
BPChr08G16198	CAAT-box	CAAT	894	4	+	Nicotiana glutinosa
BPChr08G16198	CAAT-box	CAAT	971	4	-	Nicotiana glutinosa
BPChr08G16198	CAAT-box	CAAAT	1033	5	+	Pisum sativum	common cis-acting element in promoter and enhancer regions
BPChr08G16198	CAAT-box	CAAT	1036	4	-	Nicotiana glutinosa
BPChr08G16198	CAAT-box	CAAT	1053	4	+	Nicotiana glutinosa
BPChr08G16198	CAAT-box	CAAAT	1311	5	+	Pisum sativum	common cis-acting element in promoter and enhancer regions
BPChr08G16198	CAAT-box	CCAAT	1439	5	-	Arabidopsis thaliana	common cis-acting element in promoter and enhancer regions
BPChr08G16198	CAAT-box	CAAAT	1599	5	-	Pisum sativum	common cis-acting element in promoter and enhancer regions
BPChr08G16198	CAAT-box	CCAAT	1619	5	-	Arabidopsis thaliana	common cis-acting element in promoter and enhancer regions
BPChr08G16198	CAAT-box	CAAT	1811	4	-	Nicotiana glutinosa
BPChr08G16198	CAAT-box	CAAT	1905	4	-	Nicotiana glutinosa
BPChr08G16198	CAAT-box	CAAT	1979	4	+	Nicotiana glutinosa
BPChr08G16198	AAGAA-motif	GAAAGAA	1391	7	-	Avena sativa
BPChr08G16198	AAGAA-motif	GAAAGAA	1416	7	-	Avena sativa
BPChr11G17797	G-box	CACGAC	69	6	+	Zea mays	cis-acting regulatory element involved in light responsiveness
BPChr11G17797	G-box	TCCACGTGGCATT	1272	12	-	Arabidopsis thaliana	cis-acting regulatory element involved in light responsiveness
BPChr11G17797	G-box	GCCACGTGGA	1275	10	+	Arabidopsis thaliana	cis-acting regulatory element involved in light responsiveness
BPChr11G17797	G-box	CACGTG	1277	6	-	Arabidopsis thaliana	cis-acting regulatory element involved in light responsiveness
BPChr11G17797		motif_sequence	337	4	+	organism	short_function
BPChr11G17797		motif_sequence	437	4	+	organism	short_function
BPChr11G17797		motif_sequence	459	4	+	organism	short_function
BPChr11G17797		motif_sequence	481	4	+	organism	short_function
BPChr11G17797		motif_sequence	547	4	+	organism	short_function
BPChr11G17797		motif_sequence	688	4	-	organism	short_function
BPChr11G17797		motif_sequence	869	4	+	organism	short_function
BPChr11G17797		motif_sequence	998	4	-	organism	short_function
BPChr11G17797		motif_sequence	1176	4	-	organism	short_function
BPChr11G17797		motif_sequence	1282	4	-	organism	short_function
BPChr11G17797		motif_sequence	1299	4	+	organism	short_function
BPChr11G17797		motif_sequence	1375	4	+	organism	short_function
BPChr11G17797		motif_sequence	1391	4	+	organism	short_function
BPChr11G17797		motif_sequence	1756	4	-	organism	short_function
BPChr11G17797	CAT-box	GCCACT	1111	6	+	Arabidopsis thaliana	cis-acting regulatory element related to meristem expression
BPChr11G17797	MYC	CATGTG	999	6	-	Arabidopsis thaliana
BPChr11G17797	AT1-motif	AATTATTTTTTATT	1817	13	+	Solanum tuberosum	part of a light responsive module
BPChr11G17797	ABRE	AACCCGG	567	7	-	Arabidopsis thaliana	cis-acting element involved in the abscisic acid responsiveness
BPChr11G17797	ABRE	CACGTG	1277	6	-	Arabidopsis thaliana	cis-acting element involved in the abscisic acid responsiveness
BPChr11G17797	ABRE	ACGTG	1278	5	+	Arabidopsis thaliana	cis-acting element involved in the abscisic acid responsiveness
BPChr11G17797	CAAT-box	CCAAT	88	5	+	Arabidopsis thaliana	common cis-acting element in promoter and enhancer regions
BPChr11G17797	CAAT-box	CAAT	89	4	+	Nicotiana glutinosa
BPChr11G17797	CAAT-box	CCAAT	108	5	+	Arabidopsis thaliana	common cis-acting element in promoter and enhancer regions
BPChr11G17797	CAAT-box	CAAT	109	4	+	Nicotiana glutinosa
BPChr11G17797	CAAT-box	CAAT	136	4	+	Nicotiana glutinosa
BPChr11G17797	CAAT-box	CAAT	212	4	-	Nicotiana glutinosa
BPChr11G17797	CAAT-box	CCAAT	301	5	+	Arabidopsis thaliana	common cis-acting element in promoter and enhancer regions
BPChr11G17797	CAAT-box	CAAT	302	4	+	Nicotiana glutinosa
BPChr11G17797	CAAT-box	CAAT	342	4	+	Nicotiana glutinosa
BPChr11G17797	CAAT-box	CAAT	364	4	-	Nicotiana glutinosa
BPChr11G17797	CAAT-box	CAAT	512	4	+	Nicotiana glutinosa
BPChr11G17797	CAAT-box	CCAAT	609	5	+	Arabidopsis thaliana	common cis-acting element in promoter and enhancer regions
BPChr11G17797	CAAT-box	CAAT	610	4	+	Nicotiana glutinosa
BPChr11G17797	CAAT-box	CAAAT	612	5	-	Pisum sativum	common cis-acting element in promoter and enhancer regions
BPChr11G17797	CAAT-box	CAAAT	897	5	+	Pisum sativum	common cis-acting element in promoter and enhancer regions
BPChr11G17797	CAAT-box	CAAT	970	4	+	Nicotiana glutinosa
BPChr11G17797	CAAT-box	CAAT	986	4	+	Nicotiana glutinosa
BPChr11G17797	CAAT-box	CCAAT	994	5	-	Arabidopsis thaliana	common cis-acting element in promoter and enhancer regions
BPChr11G17797	CAAT-box	CAAAT	1026	5	+	Pisum sativum	common cis-acting element in promoter and enhancer regions
BPChr11G17797	CAAT-box	CCAAT	1029	5	-	Arabidopsis thaliana	common cis-acting element in promoter and enhancer regions
BPChr11G17797	CAAT-box	CAAT	1039	4	+	Nicotiana glutinosa
BPChr11G17797	CAAT-box	CAAT	1076	4	-	Nicotiana glutinosa
BPChr11G17797	CAAT-box	CAAT	1089	4	-	Nicotiana glutinosa
BPChr11G17797	CAAT-box	CAAT	1095	4	+	Nicotiana glutinosa
BPChr11G17797	CAAT-box	CAAAT	1147	5	+	Pisum sativum	common cis-acting element in promoter and enhancer regions
BPChr11G17797	CAAT-box	CAAT	1546	4	+	Nicotiana glutinosa
BPChr11G17797	CAAT-box	CAAAT	1723	5	-	Pisum sativum	common cis-acting element in promoter and enhancer regions
BPChr11G17797	CAAT-box	CAAAT	1744	5	+	Pisum sativum	common cis-acting element in promoter and enhancer regions
BPChr11G17797	CAAT-box	CCAAT	1760	5	-	Arabidopsis thaliana	common cis-acting element in promoter and enhancer regions
BPChr11G17797	AAGAA-motif	gGTAAAGAAA	884	9	-	Avena sativa
BPChr11G17797	AAGAA-motif	GAAAGAA	1312	7	+	Avena sativa
BPChr11G17797	AAGAA-motif	gGTAAAGAAA	1599	9	-	Avena sativa
BPChr11G17797	TGA-box	TGACGTAA	786	8	-	Glycine max	part of an auxin-responsive element
BPChr11G17797	GARE-motif	TCTGTTG	8	7	+	Brassica oleracea	gibberellin-responsive element
BPChr11G17797	GARE-motif	TCTGTTG	1883	7	+	Brassica oleracea	gibberellin-responsive element
BPChr11G17797	ABRE2	CCACGTGG	1276	8	-	Zea mays
BPChr11G17797	Unnamed__4	CTCC	17	4	+	Petroselinum hortense
BPChr11G17797	Unnamed__4	CTCC	423	4	+	Petroselinum hortense
BPChr11G17797	Unnamed__4	CTCC	1158	4	+	Petroselinum hortense
BPChr11G17797	Unnamed__4	CTCC	1265	4	+	Petroselinum hortense
BPChr11G17797	Unnamed__4	CTCC	1504	4	-	Petroselinum hortense
BPChr11G17797	Unnamed__4	CTCC	1643	4	+	Petroselinum hortense
BPChr11G17797	Unnamed__4	CTCC	1773	4	+	Petroselinum hortense
BPChr11G17797	Unnamed__4	CTCC	1911	4	-	Petroselinum hortense
BPChr11G17797	Unnamed__4	CTCC	1954	4	+	Petroselinum hortense
BPChr11G17797	Myb	TAACTG	1270	6	+	Arabidopsis thaliana
BPChr11G17797	Myb	TAACTG	1296	6	+	Arabidopsis thaliana
BPChr11G17797	Myb	TAACTG	1617	6	+	Arabidopsis thaliana
BPChr11G17797	TC-rich repeats	GTTTTCTTAC	813	9	-	Nicotiana tabacum	cis-acting element involved in defense and stress responsiveness
BPChr11G17797	W box	TTGACC	699	6	-	Arabidopsis thaliana
BPChr11G17797	as-1	TGACG	789	5	-	Arabidopsis thaliana
BPChr11G17797	STRE	AGGGG	1501	5	+	Arabidopsis thaliana
BPChr11G17797	MYB	CAACAG	9	6	-	Arabidopsis thaliana
BPChr11G17797	MYB	CAACCA	94	6	+	Arabidopsis thaliana
BPChr11G17797	MYB	CAACCA	298	6	+	Arabidopsis thaliana
BPChr11G17797	MYB	TAACCA	311	6	+	Arabidopsis thaliana
BPChr11G17797	MYB	CAACAG	1884	6	-	Arabidopsis thaliana
BPChr11G17797	MYB	TAACCA	1888	6	-	Arabidopsis thaliana
BPChr11G17797	CGTCA-motif	CGTCA	789	5	+	Hordeum vulgare	cis-acting regulatory element involved in the MeJA-responsiveness
BPChr11G17797	MYB-like sequence	TAACCA	311	6	+	Arabidopsis thaliana
BPChr11G17797	MYB-like sequence	TAACCA	1888	6	-	Arabidopsis thaliana
BPChr11G17797	ARE	AAACCA	643	6	-	Zea mays	cis-acting regulatory element essential for the anaerobic induction
BPChr11G17797	ARE	AAACCA	666	6	+	Zea mays	cis-acting regulatory element essential for the anaerobic induction
BPChr11G17797	ARE	AAACCA	1306	6	+	Zea mays	cis-acting regulatory element essential for the anaerobic induction
BPChr11G17797	ARE	AAACCA	1596	6	-	Zea mays	cis-acting regulatory element essential for the anaerobic induction
BPChr11G17797	3-AF1 binding site	TAAGAGAGGAA	1442	10	-	Solanum tuberosum	light responsive element
BPChr11G17797	circadian	CAAAGATATC	382	9	+	Lycopersicon esculentum	cis-acting regulatory element involved in circadian control
BPChr11G17797	AuxRR-core	GGTCCAT	1420	7	+	Nicotiana tabacum	cis-acting regulatory element involved in auxin responsiveness
BPChr11G17797	Myb-binding site	CAACAG	9	6	-	Nicotiana tabacum
BPChr11G17797	Myb-binding site	CAACAG	1884	6	-	Nicotiana tabacum
BPChr11G17797	Box II	CCACGTGGC	1275	9	-	Petroselinum crispum	part of a light responsive element
BPChr11G17797	Box 4	ATTAAT	354	6	+	Petroselinum crispum	part of a conserved DNA module involved in light responsiveness
BPChr11G17797	Box 4	ATTAAT	1840	6	-	Petroselinum crispum	part of a conserved DNA module involved in light responsiveness
BPChr11G17797	Box 4	ATTAAT	1844	6	-	Petroselinum crispum	part of a conserved DNA module involved in light responsiveness
BPChr11G17797	Box 4	ATTAAT	1860	6	-	Petroselinum crispum	part of a conserved DNA module involved in light responsiveness
BPChr11G17797	TCT-motif	TCTTAC	813	6	-	Arabidopsis thaliana	part of a light responsive element
BPChr11G17797	ERE	ATTTTAAA	344	8	+	Nicotiana glutinos
BPChr11G17797	ERE	ATTTTAAA	1715	8	-	Nicotiana glutinos
BPChr11G17797	TGACG-motif	TGACG	789	5	-	Hordeum vulgare	cis-acting regulatory element involved in the MeJA-responsiveness
BPChr11G17797	P-box	CCTTTTG	113	7	-	Oryza sativa	gibberellin-responsive element
BPChr11G17797	TATA-box	TATAA	121	5	-	Arabidopsis thaliana	core promoter element around -30 of transcription start
BPChr11G17797	TATA-box	TATA	122	4	+	Arabidopsis thaliana	core promoter element around -30 of transcription start
BPChr11G17797	TATA-box	TATAAAA	287	7	-	Pisum sativum	core promoter element around -30 of transcription start
BPChr11G17797	TATA-box	TATAAA	288	6	-	Helianthus annuus	core promoter element around -30 of transcription start
BPChr11G17797	TATA-box	TATAA	289	5	-	Arabidopsis thaliana	core promoter element around -30 of transcription start
BPChr11G17797	TATA-box	TATA	290	4	+	Arabidopsis thaliana	core promoter element around -30 of transcription start
BPChr11G17797	TATA-box	TACATAAA	334	8	-	Oryza sativa	core promoter element around -30 of transcription start
BPChr11G17797	TATA-box	TACAAAA	759	7	+	Oryza sativa	core promoter element around -30 of transcription start
BPChr11G17797	TATA-box	TATA	1103	4	-	Arabidopsis thaliana	core promoter element around -30 of transcription start
BPChr11G17797	Box III	atCATTTTCACt	705	11	-	Pisum sativum	protein binding site
BPChr11G17797	Unnamed__1	CGTGG	1121	5	+	Zea mays
BPChr11G17797	Unnamed__1	GCCACGTGGC	1275	9	-	Petunia sp.
BPChr11G17797	Unnamed__1	CGTGG	1276	5	-	Zea mays
BPChr11G17797	Unnamed__1	CGTGG	1279	5	+	Zea mays
BPChr11G17797	Sp1	GGGCGG	444	6	+	Oryza sativa	light responsive element
BPChr11G17797	Sp1	GGGCGG	521	6	+	Oryza sativa	light responsive element
BPChr11G17797	TGA-element	AACGAC	1383	6	-	Brassica oleracea	auxin-responsive element
BPChr11G17797	GT1-motif	GGTTAAT	309	7	-	Avena sativa	light responsive element
BPChr11G17797	GT1-motif	GGTTAA	310	6	-	Arabidopsis thaliana	light responsive element
BPChr11G17797	GT1-motif	GGTTAA	1889	6	+	Arabidopsis thaliana	light responsive element
BPChr11G17797	LTR	CCGAAA	238	6	+	Hordeum vulgare	cis-acting element involved in low-temperature responsiveness
BPChr11G17797	LTR	CCGAAA	695	6	-	Hordeum vulgare	cis-acting element involved in low-temperature responsiveness
BPChr11G17797	AE-box	AGAAACAA	1535	8	-	Arabidopsis thaliana	part of a module for light response
BPChr11G17797	G-Box	TCCACATGGCA	1274	10	-	Triticum aestivum	cis-acting regulatory element involved in light responsiveness
BPChr11G17797	G-Box	CACGTG	1277	6	-	Pisum sativum	cis-acting regulatory element involved in light responsiveness
BPChr11G17797	GATA-motif	AAGGATAAGG	1082	9	-	Solanum tuberosum	part of a light responsive element
BPChr12G25898	Myb-binding site	CAACAG	160	6	-	Nicotiana tabacum
BPChr12G25898	WUN-motif	AAATTACTA	551	9	+	Nicotiana glutinosa
BPChr12G25898	Box 4	ATTAAT	106	6	+	Petroselinum crispum	part of a conserved DNA module involved in light responsiveness
BPChr12G25898	Box 4	ATTAAT	1091	6	-	Petroselinum crispum	part of a conserved DNA module involved in light responsiveness
BPChr12G25898	Box 4	ATTAAT	1521	6	-	Petroselinum crispum	part of a conserved DNA module involved in light responsiveness
BPChr12G25898	Box 4	ATTAAT	1931	6	-	Petroselinum crispum	part of a conserved DNA module involved in light responsiveness
BPChr12G25898	TCT-motif	TCTTAC	88	6	-	Arabidopsis thaliana	part of a light responsive element
BPChr12G25898	TCT-motif	TCTTAC	639	6	-	Arabidopsis thaliana	part of a light responsive element
BPChr12G25898	ERE	ATTTTAAA	1323	8	+	Nicotiana glutinos
BPChr12G25898	TGACG-motif	TGACG	396	5	-	Hordeum vulgare	cis-acting regulatory element involved in the MeJA-responsiveness
BPChr12G25898	TGACG-motif	TGACG	1938	5	+	Hordeum vulgare	cis-acting regulatory element involved in the MeJA-responsiveness
BPChr12G25898	P-box	CCTTTTG	1713	7	+	Oryza sativa	gibberellin-responsive element
BPChr12G25898	TATA-box	TATAA	250	5	-	Arabidopsis thaliana	core promoter element around -30 of transcription start
BPChr12G25898	TATA-box	TATA	251	4	+	Arabidopsis thaliana	core promoter element around -30 of transcription start
BPChr12G25898	TATA-box	TATAAA	280	6	-	Helianthus annuus	core promoter element around -30 of transcription start
BPChr12G25898	TATA-box	TATATAA	281	7	-	Arabidopsis thaliana	core promoter element around -30 of transcription start
BPChr12G25898	TATA-box	TATATA	282	6	+	Arabidopsis thaliana	core promoter element around -30 of transcription start
BPChr12G25898	TATA-box	ATATAA	283	6	+	Brassica oleracea	core promoter element around -30 of transcription start
BPChr12G25898	TATA-box	TATA	284	4	+	Arabidopsis thaliana	core promoter element around -30 of transcription start
BPChr12G25898	TATA-box	TATA	290	4	+	Arabidopsis thaliana	core promoter element around -30 of transcription start
BPChr12G25898	TATA-box	TATAAA	337	6	-	Helianthus annuus	core promoter element around -30 of transcription start
BPChr12G25898	TATA-box	TATAA	338	5	-	Arabidopsis thaliana	core promoter element around -30 of transcription start
BPChr12G25898	TATA-box	TATA	339	4	+	Arabidopsis thaliana	core promoter element around -30 of transcription start
BPChr12G25898	TATA-box	ATATAT	452	6	+	Brassica napus	core promoter element around -30 of transcription start
BPChr12G25898	TATA-box	TATATA	453	6	+	Arabidopsis thaliana	core promoter element around -30 of transcription start
BPChr12G25898	TATA-box	TATA	455	4	+	Arabidopsis thaliana	core promoter element around -30 of transcription start
BPChr12G25898	TATA-box	TATACA	604	6	-	Helianthus annuus	core promoter element around -30 of transcription start
BPChr12G25898	TATA-box	TATA	606	4	+	Arabidopsis thaliana	core promoter element around -30 of transcription start
BPChr12G25898	TATA-box	ATTATA	652	6	+	Brassica napus	core promoter element around -30 of transcription start
BPChr12G25898	TATA-box	TATAA	653	5	-	Arabidopsis thaliana	core promoter element around -30 of transcription start
BPChr12G25898	TATA-box	TATA	654	4	+	Arabidopsis thaliana	core promoter element around -30 of transcription start
BPChr12G25898	TATA-box	TATACA	658	6	-	Helianthus annuus	core promoter element around -30 of transcription start
BPChr12G25898	TATA-box	TATATA	660	6	+	Arabidopsis thaliana	core promoter element around -30 of transcription start
BPChr12G25898	TATA-box	ATATAA	661	6	+	Brassica oleracea	core promoter element around -30 of transcription start
BPChr12G25898	TATA-box	TATA	662	4	+	Arabidopsis thaliana	core promoter element around -30 of transcription start
BPChr12G25898	TATA-box	TATAAAT	697	7	-	Brassica juncea	core promoter element around -30 of transcription start
BPChr12G25898	TATA-box	TATAAA	698	6	-	Helianthus annuus	core promoter element around -30 of transcription start
BPChr12G25898	TATA-box	TATAA	699	5	-	Arabidopsis thaliana	core promoter element around -30 of transcription start
BPChr12G25898	TATA-box	TATA	700	4	+	Arabidopsis thaliana	core promoter element around -30 of transcription start
BPChr12G25898	TATA-box	TATAAA	711	6	-	Helianthus annuus	core promoter element around -30 of transcription start
BPChr12G25898	TATA-box	TATAA	712	5	-	Arabidopsis thaliana	core promoter element around -30 of transcription start
BPChr12G25898	TATA-box	TATA	713	4	+	Arabidopsis thaliana	core promoter element around -30 of transcription start
BPChr12G25898	TATA-box	TACAAAA	715	7	+	Oryza sativa	core promoter element around -30 of transcription start
BPChr12G25898	TATA-box	TATA	960	4	+	Arabidopsis thaliana	core promoter element around -30 of transcription start
BPChr12G25898	TATA-box	ATATAT	1008	6	-	Brassica napus	core promoter element around -30 of transcription start
BPChr12G25898	TATA-box	TATATA	1009	6	-	Arabidopsis thaliana	core promoter element around -30 of transcription start
BPChr12G25898	TATA-box	TATA	1011	4	-	Arabidopsis thaliana	core promoter element around -30 of transcription start
BPChr12G25898	TATA-box	ATATAT	1016	6	-	Brassica napus	core promoter element around -30 of transcription start
BPChr12G25898	TATA-box	TATATA	1017	6	-	Arabidopsis thaliana	core promoter element around -30 of transcription start
BPChr12G25898	TATA-box	ATATAT	1018	6	-	Brassica napus	core promoter element around -30 of transcription start
BPChr12G25898	TATA-box	TATA	1019	4	-	Arabidopsis thaliana	core promoter element around -30 of transcription start
BPChr12G25898	TATA-box	TACATAAA	1077	8	+	Oryza sativa	core promoter element around -30 of transcription start
BPChr12G25898	TATA-box	TACAAAA	1268	7	+	Oryza sativa	core promoter element around -30 of transcription start
BPChr12G25898	TATA-box	TATA	1291	4	-	Arabidopsis thaliana	core promoter element around -30 of transcription start
BPChr12G25898	TATA-box	TATA	1385	4	-	Arabidopsis thaliana	core promoter element around -30 of transcription start
BPChr12G25898	TATA-box	TATAAAA	1461	7	-	Pisum sativum	core promoter element around -30 of transcription start
BPChr12G25898	TATA-box	TATAAA	1462	6	-	Helianthus annuus	core promoter element around -30 of transcription start
BPChr12G25898	TATA-box	TATAA	1463	5	-	Arabidopsis thaliana	core promoter element around -30 of transcription start
BPChr12G25898	TATA-box	TATA	1464	4	-	Arabidopsis thaliana	core promoter element around -30 of transcription start
BPChr12G25898	TATA-box	ATTATA	1467	6	+	Brassica napus	core promoter element around -30 of transcription start
BPChr12G25898	TATA-box	TATATAA	1468	7	-	Arabidopsis thaliana	core promoter element around -30 of transcription start
BPChr12G25898	TATA-box	TATATA	1469	6	-	Arabidopsis thaliana	core promoter element around -30 of transcription start
BPChr12G25898	TATA-box	ATATAT	1470	6	-	Brassica napus	core promoter element around -30 of transcription start
BPChr12G25898	TATA-box	TATATA	1471	6	-	Arabidopsis thaliana	core promoter element around -30 of transcription start
BPChr12G25898	TATA-box	ATATAA	1472	6	+	Brassica oleracea	core promoter element around -30 of transcription start
BPChr12G25898	TATA-box	TATA	1473	4	-	Arabidopsis thaliana	core promoter element around -30 of transcription start
BPChr12G25898	TATA-box	TATAAATA	1507	8	-	Daucus carota	core promoter element around -30 of transcription start
BPChr12G25898	TATA-box	TATAAAT	1508	7	-	Brassica juncea	core promoter element around -30 of transcription start
BPChr12G25898	TATA-box	TATAAA	1509	6	-	Helianthus annuus	core promoter element around -30 of transcription start
BPChr12G25898	TATA-box	TATAA	1510	5	-	Arabidopsis thaliana	core promoter element around -30 of transcription start
BPChr12G25898	TATA-box	TATA	1511	4	-	Arabidopsis thaliana	core promoter element around -30 of transcription start
BPChr12G25898	TATA-box	TATA	1547	4	-	Arabidopsis thaliana	core promoter element around -30 of transcription start
BPChr12G25898	TATA-box	TATA	1558	4	-	Arabidopsis thaliana	core promoter element around -30 of transcription start
BPChr12G25898	TATA-box	TATA	1607	4	-	Arabidopsis thaliana	core promoter element around -30 of transcription start
BPChr12G25898	Unnamed__1	CGTGG	1481	5	-	Zea mays
BPChr12G25898	MRE	AACCTAA	868	7	-	Petroselinum crispum	MYB binding site involved in light responsiveness
BPChr12G25898	MYB recognition site	CCGTTG	1396	6	-	Arabidopsis thaliana
BPChr12G25898	ABRE3a	TACGTG	1645	6	-	Zea mays
BPChr12G25898	AT~TATA-box	TATATAAA	280	8	-	Arabidopsis thaliana
BPChr12G25898	AT~TATA-box	TATATA	282	6	+	Arabidopsis thaliana
BPChr12G25898	AT~TATA-box	TATATA	453	6	+	Arabidopsis thaliana
BPChr12G25898	AT~TATA-box	TATATA	660	6	+	Arabidopsis thaliana
BPChr12G25898	AT~TATA-box	TATATA	1009	6	-	Arabidopsis thaliana
BPChr12G25898	AT~TATA-box	TATATA	1017	6	-	Arabidopsis thaliana
BPChr12G25898	AT~TATA-box	TATATA	1469	6	-	Arabidopsis thaliana
BPChr12G25898	AT~TATA-box	TATATA	1471	6	-	Arabidopsis thaliana
BPChr12G25898	G-box	TACGTG	1645	6	-	Arabidopsis thaliana	cis-acting regulatory element involved in light responsiveness
BPChr12G25898	CAT-box	GCCACT	914	6	+	Arabidopsis thaliana	cis-acting regulatory element related to meristem expression
BPChr12G25898		motif_sequence	82	4	-	organism	short_function
BPChr12G25898		motif_sequence	490	4	-	organism	short_function
BPChr12G25898		motif_sequence	857	4	-	organism	short_function
BPChr12G25898		motif_sequence	928	4	+	organism	short_function
BPChr12G25898		motif_sequence	1048	4	+	organism	short_function
BPChr12G25898		motif_sequence	1160	4	+	organism	short_function
BPChr12G25898		motif_sequence	1184	4	+	organism	short_function
BPChr12G25898		motif_sequence	1319	4	-	organism	short_function
BPChr12G25898		motif_sequence	1366	4	+	organism	short_function
BPChr12G25898		motif_sequence	1487	4	+	organism	short_function
BPChr12G25898		motif_sequence	1571	4	-	organism	short_function
BPChr12G25898		motif_sequence	1917	4	-	organism	short_function
BPChr12G25898		motif_sequence	1943	4	+	organism	short_function
BPChr12G25898	MYC	CATTTG	801	6	+	Arabidopsis thaliana
BPChr12G25898	MYC	CATTTG	835	6	+	Arabidopsis thaliana
BPChr12G25898	MYC	CATGTG	1053	6	+	Arabidopsis thaliana
BPChr12G25898	MYC	CATTTG	1195	6	+	Arabidopsis thaliana
BPChr12G25898	ABRE	CGTACGTGCA	1643	9	-	Hordeum vulgare	cis-acting element involved in the abscisic acid responsiveness
BPChr12G25898	ABRE	ACGTG	1645	5	-	Arabidopsis thaliana	cis-acting element involved in the abscisic acid responsiveness
BPChr12G25898	GA-motif	ATAGATAA	525	8	+	Arabidopsis thaliana	part of a light responsive element
BPChr12G25898	GA-motif	ATAGATAA	1344	8	+	Arabidopsis thaliana	part of a light responsive element
BPChr12G25898	TCA	TCATCTTCAT	48	9	+	Pisum sativum
BPChr12G25898	CAAT-box	CCAAT	103	5	+	Arabidopsis thaliana	common cis-acting element in promoter and enhancer regions
BPChr12G25898	CAAT-box	CAAT	104	4	+	Nicotiana glutinosa
BPChr12G25898	CAAT-box	CAAT	135	4	-	Nicotiana glutinosa
BPChr12G25898	CAAT-box	CAAT	156	4	-	Nicotiana glutinosa
BPChr12G25898	CAAT-box	CAAT	229	4	-	Nicotiana glutinosa
BPChr12G25898	CAAT-box	CAAT	315	4	+	Nicotiana glutinosa
BPChr12G25898	CAAT-box	CAAAT	345	5	-	Pisum sativum	common cis-acting element in promoter and enhancer regions
BPChr12G25898	CAAT-box	CAAT	367	4	+	Nicotiana glutinosa
BPChr12G25898	CAAT-box	CAAT	418	4	-	Nicotiana glutinosa
BPChr12G25898	CAAT-box	CAAAT	434	5	+	Pisum sativum	common cis-acting element in promoter and enhancer regions
BPChr12G25898	CAAT-box	CAAT	450	4	+	Nicotiana glutinosa
BPChr12G25898	CAAT-box	CAAT	507	4	-	Nicotiana glutinosa
BPChr12G25898	CAAT-box	CCAAT	562	5	-	Arabidopsis thaliana	common cis-acting element in promoter and enhancer regions
BPChr12G25898	CAAT-box	CAAT	779	4	-	Nicotiana glutinosa
BPChr12G25898	CAAT-box	CAAT	788	4	+	Nicotiana glutinosa
BPChr12G25898	CAAT-box	CAAAT	802	5	-	Pisum sativum	common cis-acting element in promoter and enhancer regions
BPChr12G25898	CAAT-box	CAAAT	836	5	-	Pisum sativum	common cis-acting element in promoter and enhancer regions
BPChr12G25898	CAAT-box	CCAAT	850	5	-	Arabidopsis thaliana	common cis-acting element in promoter and enhancer regions
BPChr12G25898	CAAT-box	CAAT	896	4	+	Nicotiana glutinosa
BPChr12G25898	CAAT-box	CCAAT	932	5	+	Arabidopsis thaliana	common cis-acting element in promoter and enhancer regions
BPChr12G25898	CAAT-box	CAAT	933	4	+	Nicotiana glutinosa
BPChr12G25898	CAAT-box	CAAAT	997	5	+	Pisum sativum	common cis-acting element in promoter and enhancer regions
BPChr12G25898	CAAT-box	CAAT	1006	4	+	Nicotiana glutinosa
BPChr12G25898	CAAT-box	CAAT	1074	4	+	Nicotiana glutinosa
BPChr12G25898	CAAT-box	CAAAT	1168	5	+	Pisum sativum	common cis-acting element in promoter and enhancer regions
BPChr12G25898	CAAT-box	CAAAT	1196	5	-	Pisum sativum	common cis-acting element in promoter and enhancer regions
BPChr12G25898	CAAT-box	CAAT	1436	4	-	Nicotiana glutinosa
BPChr12G25898	CAAT-box	CAAT	1440	4	+	Nicotiana glutinosa
BPChr12G25898	CAAT-box	CAAT	1587	4	+	Nicotiana glutinosa
BPChr12G25898	CAAT-box	CCAAT	1593	5	+	Arabidopsis thaliana	common cis-acting element in promoter and enhancer regions
BPChr12G25898	CAAT-box	CAAT	1594	4	+	Nicotiana glutinosa
BPChr12G25898	CAAT-box	CAAAT	1706	5	-	Pisum sativum	common cis-acting element in promoter and enhancer regions
BPChr12G25898	CAAT-box	CCAAT	1811	5	+	Arabidopsis thaliana	common cis-acting element in promoter and enhancer regions
BPChr12G25898	CAAT-box	CAAT	1812	4	+	Nicotiana glutinosa
BPChr12G25898	CAAT-box	CAAT	1830	4	+	Nicotiana glutinosa
BPChr12G25898	CAAT-box	CAAAT	1888	5	+	Pisum sativum	common cis-acting element in promoter and enhancer regions
BPChr12G25898	CAAT-box	CAAT	1891	4	-	Nicotiana glutinosa
BPChr12G25898	AAGAA-motif	GAAAGAA	1247	7	+	Avena sativa
BPChr12G25898	AAGAA-motif	GAAAGAA	1993	7	+	Avena sativa
BPChr12G25898	MBSI	aaaAaaC(G/C)GTTA	1630	10.5	+	Petunia hybrida	MYB binding site involved in flavonoid biosynthetic genes regulation
BPChr12G25898	Unnamed__4	CTCC	150	4	-	Petroselinum hortense
BPChr12G25898	Unnamed__4	CTCC	168	4	-	Petroselinum hortense
BPChr12G25898	Unnamed__4	CTCC	442	4	-	Petroselinum hortense
BPChr12G25898	Unnamed__4	CTCC	806	4	-	Petroselinum hortense
BPChr12G25898	Unnamed__4	CTCC	930	4	+	Petroselinum hortense
BPChr12G25898	Unnamed__4	CTCC	1162	4	+	Petroselinum hortense
BPChr12G25898	Unnamed__4	CTCC	1186	4	+	Petroselinum hortense
BPChr12G25898	Unnamed__4	CTCC	1543	4	+	Petroselinum hortense
BPChr12G25898	Unnamed__4	CTCC	1917	4	-	Petroselinum hortense
BPChr12G25898	as-1	TGACG	396	5	-	Arabidopsis thaliana
BPChr12G25898	as-1	TGACG	1938	5	+	Arabidopsis thaliana
BPChr12G25898	W box	TTGACC	431	6	-	Arabidopsis thaliana
BPChr12G25898	W box	TTGACC	1190	6	+	Arabidopsis thaliana
BPChr12G25898	TC-rich repeats	GTTTTCTTAC	639	9	-	Nicotiana tabacum	cis-acting element involved in defense and stress responsiveness
BPChr12G25898	CCAAT-box	CAACGG	1396	6	+	Hordeum vulgare	MYBHv1 binding site
BPChr12G25898	I-box	gGATAAGGTG	1763	9	+	Zea mays	part of a light responsive element
BPChr12G25898	Myc	TCTCTTA	111	7	-	Arabidopsis thaliana
BPChr12G25898	STRE	AGGGG	61	5	+	Arabidopsis thaliana
BPChr12G25898	STRE	AGGGG	444	5	+	Arabidopsis thaliana
BPChr12G25898	MYB	CAACAG	160	6	-	Arabidopsis thaliana
BPChr12G25898	MYB	CAACCA	1758	6	-	Arabidopsis thaliana
BPChr12G25898	DRE core	GCCGAC	598	6	-	Arabidopsis thaliana
BPChr12G25898	CGTCA-motif	CGTCA	396	5	+	Hordeum vulgare	cis-acting regulatory element involved in the MeJA-responsiveness
BPChr12G25898	CGTCA-motif	CGTCA	1938	5	-	Hordeum vulgare	cis-acting regulatory element involved in the MeJA-responsiveness
BPChr12G25898	LAMP-element	CCTTATCCA	1762	9	-	Spinacia oleracea	part of a light responsive element
BPChr12G25898	TCA-element	TCAGAAGAGG	79	9	+	Brassica oleracea	cis-acting element involved in salicylic acid responsiveness
BPChr12G25898	ABRE4	CACGTA	1645	6	+	Zea mays
BPChr12G25898	ARE	AAACCA	839	6	-	Zea mays	cis-acting regulatory element essential for the anaerobic induction
BPChr12G25898	ARE	AAACCA	936	6	-	Zea mays	cis-acting regulatory element essential for the anaerobic induction
BPChr12G25898	ARE	AAACCA	1819	6	+	Zea mays	cis-acting regulatory element essential for the anaerobic induction
BPChr13G16040	ABRE	ACGTG	1636	5	+	Arabidopsis thaliana	cis-acting element involved in the abscisic acid responsiveness
BPChr13G16040	MYC	CATGTG	315	6	+	Arabidopsis thaliana
BPChr13G16040	MYC	CATTTG	454	6	+	Arabidopsis thaliana
BPChr13G16040	MYC	CAATTG	1605	6	-	Arabidopsis thaliana
BPChr13G16040		motif_sequence	633	4	+	organism	short_function
BPChr13G16040		motif_sequence	704	4	+	organism	short_function
BPChr13G16040		motif_sequence	1111	4	+	organism	short_function
BPChr13G16040		motif_sequence	1113	4	-	organism	short_function
BPChr13G16040		motif_sequence	1120	4	+	organism	short_function
BPChr13G16040		motif_sequence	1328	4	-	organism	short_function
BPChr13G16040		motif_sequence	1553	4	+	organism	short_function
BPChr13G16040		motif_sequence	1574	4	-	organism	short_function
BPChr13G16040		motif_sequence	1882	4	+	organism	short_function
BPChr13G16040		motif_sequence	1918	4	+	organism	short_function
BPChr13G16040		motif_sequence	1950	4	+	organism	short_function
BPChr13G16040		motif_sequence	1972	4	+	organism	short_function
BPChr13G16040	G-box	CACGTC	1635	6	-	Zea mays	cis-acting regulatory element involved in light responsiveness
BPChr13G16040	TATA	TATAAAAT	650	8	-	Arabidopsis thaliana
BPChr13G16040	TATA	TATAAAAT	853	8	-	Arabidopsis thaliana
BPChr13G16040	TATA	TATAAAAT	1320	8	-	Arabidopsis thaliana
BPChr13G16040	Myb	TAACTG	859	6	+	Arabidopsis thaliana
BPChr13G16040	as-1	TGACG	1634	5	+	Arabidopsis thaliana
BPChr13G16040	Unnamed__4	CTCC	170	4	+	Petroselinum hortense
BPChr13G16040	Unnamed__4	CTCC	297	4	-	Petroselinum hortense
BPChr13G16040	Unnamed__4	CTCC	467	4	-	Petroselinum hortense
BPChr13G16040	Unnamed__4	CTCC	701	4	+	Petroselinum hortense
BPChr13G16040	Unnamed__4	CTCC	706	4	+	Petroselinum hortense
BPChr13G16040	Unnamed__4	CTCC	1853	4	+	Petroselinum hortense
BPChr13G16040	Unnamed__4	CTCC	1884	4	+	Petroselinum hortense
BPChr13G16040	Unnamed__4	CTCC	1887	4	+	Petroselinum hortense
BPChr13G16040	Unnamed__4	CTCC	1952	4	+	Petroselinum hortense
BPChr13G16040	Unnamed__4	CTCC	1974	4	+	Petroselinum hortense
BPChr13G16040	Unnamed__4	CTCC	1988	4	+	Petroselinum hortense
BPChr13G16040	MSA-like	(T/C)C(T/C)AACGG(T/C)(T/C)A	896	9	-	Catharanthus roseus	cis-acting element involved in cell cycle regulation
BPChr13G16040	Unnamed__6	taTAAATATct	1284	10	-	Zea mays
BPChr13G16040	Unnamed__6	taTAAATATct	1772	10	+	Zea mays
BPChr13G16040	AAGAA-motif	GAAAGAA	1088	7	+	Avena sativa
BPChr13G16040	AAGAA-motif	GAAAGAA	1238	7	+	Avena sativa
BPChr13G16040	AAGAA-motif	gGTAAAGAAA	1643	9	-	Avena sativa
BPChr13G16040	CAAT-box	CAAAT	8	5	+	Pisum sativum	common cis-acting element in promoter and enhancer regions
BPChr13G16040	CAAT-box	CAAAT	11	5	-	Pisum sativum	common cis-acting element in promoter and enhancer regions
BPChr13G16040	CAAT-box	CAAT	128	4	-	Nicotiana glutinosa
BPChr13G16040	CAAT-box	CAAT	135	4	+	Nicotiana glutinosa
BPChr13G16040	CAAT-box	CAAT	194	4	+	Nicotiana glutinosa
BPChr13G16040	CAAT-box	CAAT	255	4	-	Nicotiana glutinosa
BPChr13G16040	CAAT-box	CAAT	362	4	-	Nicotiana glutinosa
BPChr13G16040	CAAT-box	CAAAT	455	5	-	Pisum sativum	common cis-acting element in promoter and enhancer regions
BPChr13G16040	CAAT-box	CAAT	523	4	-	Nicotiana glutinosa
BPChr13G16040	CAAT-box	CAAAT	529	5	+	Pisum sativum	common cis-acting element in promoter and enhancer regions
BPChr13G16040	CAAT-box	CAAAT	543	5	-	Pisum sativum	common cis-acting element in promoter and enhancer regions
BPChr13G16040	CAAT-box	CAAT	641	4	-	Nicotiana glutinosa
BPChr13G16040	CAAT-box	CCAAT	694	5	+	Arabidopsis thaliana	common cis-acting element in promoter and enhancer regions
BPChr13G16040	CAAT-box	CAAT	695	4	+	Nicotiana glutinosa
BPChr13G16040	CAAT-box	CAAT	959	4	+	Nicotiana glutinosa
BPChr13G16040	CAAT-box	CAAT	982	4	+	Nicotiana glutinosa
BPChr13G16040	CAAT-box	CAAAT	998	5	+	Pisum sativum	common cis-acting element in promoter and enhancer regions
BPChr13G16040	CAAT-box	CAAAT	1013	5	-	Pisum sativum	common cis-acting element in promoter and enhancer regions
BPChr13G16040	CAAT-box	CCAAT	1046	5	-	Arabidopsis thaliana	common cis-acting element in promoter and enhancer regions
BPChr13G16040	CAAT-box	CAAT	1060	4	+	Nicotiana glutinosa
BPChr13G16040	CAAT-box	CAAT	1107	4	-	Nicotiana glutinosa
BPChr13G16040	CAAT-box	CAAAT	1193	5	+	Pisum sativum	common cis-acting element in promoter and enhancer regions
BPChr13G16040	CAAT-box	CAAT	1292	4	-	Nicotiana glutinosa
BPChr13G16040	CAAT-box	CAAT	1338	4	+	Nicotiana glutinosa
BPChr13G16040	CAAT-box	CAAT	1413	4	+	Nicotiana glutinosa
BPChr13G16040	CAAT-box	CAAAT	1419	5	+	Pisum sativum	common cis-acting element in promoter and enhancer regions
BPChr13G16040	CAAT-box	CAAAT	1438	5	+	Pisum sativum	common cis-acting element in promoter and enhancer regions
BPChr13G16040	CAAT-box	CAAT	1443	4	+	Nicotiana glutinosa
BPChr13G16040	CAAT-box	CAAT	1468	4	-	Nicotiana glutinosa
BPChr13G16040	CAAT-box	CAAAT	1521	5	+	Pisum sativum	common cis-acting element in promoter and enhancer regions
BPChr13G16040	CAAT-box	CCAAT	1550	5	+	Arabidopsis thaliana	common cis-acting element in promoter and enhancer regions
BPChr13G16040	CAAT-box	CAAT	1551	4	+	Nicotiana glutinosa
BPChr13G16040	CAAT-box	CAAT	1605	4	+	Nicotiana glutinosa
BPChr13G16040	CAAT-box	CAAT	1607	4	-	Nicotiana glutinosa
BPChr13G16040	CAAT-box	CAAT	1718	4	+	Nicotiana glutinosa
BPChr13G16040	CAAT-box	CAAAT	1720	5	-	Pisum sativum	common cis-acting element in promoter and enhancer regions
BPChr13G16040	TCA-element	CCATCTTTTT	750	9	-	Nicotiana tabacum	cis-acting element involved in salicylic acid responsiveness
BPChr13G16040	TCA-element	CCATCTTTTT	1079	9	-	Nicotiana tabacum	cis-acting element involved in salicylic acid responsiveness
BPChr13G16040	CGTCA-motif	CGTCA	1634	5	-	Hordeum vulgare	cis-acting regulatory element involved in the MeJA-responsiveness
BPChr13G16040	chs-CMA1a	TTACTTAA	1391	8	-	Daucus carota	part of a light responsive element
BPChr13G16040	MYB	CAACCA	1003	6	+	Arabidopsis thaliana
BPChr13G16040	MYB	CAACAG	1856	6	-	Arabidopsis thaliana
BPChr13G16040	Myc	TCTCTTA	24	7	-	Arabidopsis thaliana
BPChr13G16040	Myc	TCTCTTA	1033	7	+	Arabidopsis thaliana
BPChr13G16040	STRE	AGGGG	334	5	-	Arabidopsis thaliana
BPChr13G16040	STRE	AGGGG	1505	5	-	Arabidopsis thaliana
BPChr13G16040	STRE	AGGGG	1963	5	-	Arabidopsis thaliana
BPChr13G16040	WRE3	CCACCT	484	6	-	Pisum sativum
BPChr13G16040	circadian	CAAAGATATC	796	9	-	Lycopersicon esculentum	cis-acting regulatory element involved in circadian control
BPChr13G16040	GCN4_motif	TGAGTCA	1188	7	+	Oryza sativa	cis-regulatory element involved in endosperm expression
BPChr13G16040	ARE	AAACCA	339	6	-	Zea mays	cis-acting regulatory element essential for the anaerobic induction
BPChr13G16040	TCT-motif	TCTTAC	1096	6	-	Arabidopsis thaliana	part of a light responsive element
BPChr13G16040	Box 4	ATTAAT	124	6	+	Petroselinum crispum	part of a conserved DNA module involved in light responsiveness
BPChr13G16040	Box 4	ATTAAT	474	6	+	Petroselinum crispum	part of a conserved DNA module involved in light responsiveness
BPChr13G16040	Box 4	ATTAAT	775	6	+	Petroselinum crispum	part of a conserved DNA module involved in light responsiveness
BPChr13G16040	Box 4	ATTAAT	788	6	+	Petroselinum crispum	part of a conserved DNA module involved in light responsiveness
BPChr13G16040	Box 4	ATTAAT	1464	6	-	Petroselinum crispum	part of a conserved DNA module involved in light responsiveness
BPChr13G16040	WUN-motif	AAATTACTA	409	9	-	Nicotiana glutinosa
BPChr13G16040	WUN-motif	AAATTACT	410	8	-	Nicotiana glutinosa
BPChr13G16040	Myb-binding site	CAACAG	1856	6	-	Nicotiana tabacum
BPChr13G16040	box S	AGCCACC	328	7	+	Arabidopsis thaliana
BPChr13G16040	TATA-box	TATA	102	4	+	Arabidopsis thaliana	core promoter element around -30 of transcription start
BPChr13G16040	TATA-box	TATAAAT	106	7	-	Brassica juncea	core promoter element around -30 of transcription start
BPChr13G16040	TATA-box	TATAAA	107	6	-	Helianthus annuus	core promoter element around -30 of transcription start
BPChr13G16040	TATA-box	TATAA	108	5	-	Arabidopsis thaliana	core promoter element around -30 of transcription start
BPChr13G16040	TATA-box	TATA	109	4	+	Arabidopsis thaliana	core promoter element around -30 of transcription start
BPChr13G16040	TATA-box	ATTATA	150	6	+	Brassica napus	core promoter element around -30 of transcription start
BPChr13G16040	TATA-box	TATAA	151	5	-	Arabidopsis thaliana	core promoter element around -30 of transcription start
BPChr13G16040	TATA-box	TATA	152	4	+	Arabidopsis thaliana	core promoter element around -30 of transcription start
BPChr13G16040	TATA-box	TATAAGAA	230	8	-	Zea mays	core promoter element around -30 of transcription start
BPChr13G16040	TATA-box	TATAA	233	5	-	Arabidopsis thaliana	core promoter element around -30 of transcription start
BPChr13G16040	TATA-box	TATA	234	4	+	Arabidopsis thaliana	core promoter element around -30 of transcription start
BPChr13G16040	TATA-box	ccTATAAAaa	262	9	+	Arabidopsis thaliana	core promoter element around -30 of transcription start
BPChr13G16040	TATA-box	TATA	264	4	+	Arabidopsis thaliana	core promoter element around -30 of transcription start
BPChr13G16040	TATA-box	TATAAAA	416	7	-	Pisum sativum	core promoter element around -30 of transcription start
BPChr13G16040	TATA-box	TATAAA	417	6	-	Helianthus annuus	core promoter element around -30 of transcription start
BPChr13G16040	TATA-box	TATAA	418	5	-	Arabidopsis thaliana	core promoter element around -30 of transcription start
BPChr13G16040	TATA-box	TATA	419	4	+	Arabidopsis thaliana	core promoter element around -30 of transcription start
BPChr13G16040	TATA-box	TATACA	448	6	-	Helianthus annuus	core promoter element around -30 of transcription start
BPChr13G16040	TATA-box	TATA	450	4	+	Arabidopsis thaliana	core promoter element around -30 of transcription start
BPChr13G16040	TATA-box	ATATAT	503	6	+	Brassica napus	core promoter element around -30 of transcription start
BPChr13G16040	TATA-box	TATATA	504	6	+	Arabidopsis thaliana	core promoter element around -30 of transcription start
BPChr13G16040	TATA-box	ATATAT	505	6	+	Brassica napus	core promoter element around -30 of transcription start
BPChr13G16040	TATA-box	TATATA	506	6	+	Arabidopsis thaliana	core promoter element around -30 of transcription start
BPChr13G16040	TATA-box	TATA	508	4	+	Arabidopsis thaliana	core promoter element around -30 of transcription start
BPChr13G16040	TATA-box	ATATAT	646	6	+	Brassica napus	core promoter element around -30 of transcription start
BPChr13G16040	TATA-box	TATA	647	4	+	Arabidopsis thaliana	core promoter element around -30 of transcription start
BPChr13G16040	TATA-box	TATAAAA	651	7	-	Pisum sativum	core promoter element around -30 of transcription start
BPChr13G16040	TATA-box	TATAAA	652	6	-	Helianthus annuus	core promoter element around -30 of transcription start
BPChr13G16040	TATA-box	TATAA	653	5	-	Arabidopsis thaliana	core promoter element around -30 of transcription start
BPChr13G16040	TATA-box	TATA	654	4	+	Arabidopsis thaliana	core promoter element around -30 of transcription start
BPChr13G16040	TATA-box	TATAAAT	660	7	-	Brassica juncea	core promoter element around -30 of transcription start
BPChr13G16040	TATA-box	TATAAA	661	6	-	Helianthus annuus	core promoter element around -30 of transcription start
BPChr13G16040	TATA-box	TATAA	662	5	-	Arabidopsis thaliana	core promoter element around -30 of transcription start
BPChr13G16040	TATA-box	TATA	663	4	+	Arabidopsis thaliana	core promoter element around -30 of transcription start
BPChr13G16040	TATA-box	ccTATAAAaa	822	9	-	Arabidopsis thaliana	core promoter element around -30 of transcription start
BPChr13G16040	TATA-box	TATAAAA	823	7	-	Pisum sativum	core promoter element around -30 of transcription start
BPChr13G16040	TATA-box	TATAAA	824	6	-	Helianthus annuus	core promoter element around -30 of transcription start
BPChr13G16040	TATA-box	TATAA	825	5	-	Arabidopsis thaliana	core promoter element around -30 of transcription start
BPChr13G16040	TATA-box	TATA	826	4	+	Arabidopsis thaliana	core promoter element around -30 of transcription start
BPChr13G16040	TATA-box	TATAAAA	854	7	-	Pisum sativum	core promoter element around -30 of transcription start
BPChr13G16040	TATA-box	TATAAA	855	6	-	Helianthus annuus	core promoter element around -30 of transcription start
BPChr13G16040	TATA-box	TATAA	856	5	-	Arabidopsis thaliana	core promoter element around -30 of transcription start
BPChr13G16040	TATA-box	TATA	857	4	+	Arabidopsis thaliana	core promoter element around -30 of transcription start
BPChr13G16040	TATA-box	ccTATAAAaa	913	9	+	Arabidopsis thaliana	core promoter element around -30 of transcription start
BPChr13G16040	TATA-box	TATAA	914	5	-	Arabidopsis thaliana	core promoter element around -30 of transcription start
BPChr13G16040	TATA-box	TATA	915	4	+	Arabidopsis thaliana	core promoter element around -30 of transcription start
BPChr13G16040	TATA-box	ATTATA	961	6	+	Brassica napus	core promoter element around -30 of transcription start
BPChr13G16040	TATA-box	TATAA	962	5	-	Arabidopsis thaliana	core promoter element around -30 of transcription start
BPChr13G16040	TATA-box	TATA	963	4	+	Arabidopsis thaliana	core promoter element around -30 of transcription start
BPChr13G16040	TATA-box	TATAA	1037	5	-	Arabidopsis thaliana	core promoter element around -30 of transcription start
BPChr13G16040	TATA-box	TATA	1038	4	-	Arabidopsis thaliana	core promoter element around -30 of transcription start
BPChr13G16040	TATA-box	ATTATA	1196	6	+	Brassica napus	core promoter element around -30 of transcription start
BPChr13G16040	TATA-box	TATAA	1197	5	-	Arabidopsis thaliana	core promoter element around -30 of transcription start
BPChr13G16040	TATA-box	TATA	1198	4	-	Arabidopsis thaliana	core promoter element around -30 of transcription start
BPChr13G16040	TATA-box	TATAAAA	1321	7	-	Pisum sativum	core promoter element around -30 of transcription start
BPChr13G16040	TATA-box	TATAAA	1322	6	-	Helianthus annuus	core promoter element around -30 of transcription start
BPChr13G16040	TATA-box	TATAA	1323	5	-	Arabidopsis thaliana	core promoter element around -30 of transcription start
BPChr13G16040	TATA-box	TATA	1324	4	-	Arabidopsis thaliana	core promoter element around -30 of transcription start
BPChr13G16040	TATA-box	TATTTAAA	1342	8	-	Arabidopsis thaliana	core promoter element around -30 of transcription start
BPChr13G16040	TATA-box	TATA	1348	4	-	Arabidopsis thaliana	core promoter element around -30 of transcription start
BPChr13G16040	TATA-box	TATA	1525	4	-	Arabidopsis thaliana	core promoter element around -30 of transcription start
BPChr13G16040	TATA-box	ATATAT	1655	6	-	Brassica napus	core promoter element around -30 of transcription start
BPChr13G16040	TATA-box	TATATA	1656	6	-	Arabidopsis thaliana	core promoter element around -30 of transcription start
BPChr13G16040	TATA-box	ATATAT	1657	6	-	Brassica napus	core promoter element around -30 of transcription start
BPChr13G16040	TATA-box	TATATA	1658	6	-	Arabidopsis thaliana	core promoter element around -30 of transcription start
BPChr13G16040	TATA-box	ATATAT	1659	6	-	Brassica napus	core promoter element around -30 of transcription start
BPChr13G16040	TATA-box	TATATA	1660	6	-	Arabidopsis thaliana	core promoter element around -30 of transcription start
BPChr13G16040	TATA-box	ATATAT	1661	6	-	Brassica napus	core promoter element around -30 of transcription start
BPChr13G16040	TATA-box	TATATA	1662	6	-	Arabidopsis thaliana	core promoter element around -30 of transcription start
BPChr13G16040	TATA-box	ATATAT	1663	6	-	Brassica napus	core promoter element around -30 of transcription start
BPChr13G16040	TATA-box	TATATTTATATTT	1664	12	+	Avena sativa	core promoter element around -30 of transcription start
BPChr13G16040	TATA-box	ATATAT	1665	6	-	Brassica napus	core promoter element around -30 of transcription start
BPChr13G16040	TATA-box	TATATA	1666	6	-	Arabidopsis thaliana	core promoter element around -30 of transcription start
BPChr13G16040	TATA-box	ATATAT	1667	6	-	Brassica napus	core promoter element around -30 of transcription start
BPChr13G16040	TATA-box	TATATA	1668	6	-	Arabidopsis thaliana	core promoter element around -30 of transcription start
BPChr13G16040	TATA-box	ATATAT	1669	6	-	Brassica napus	core promoter element around -30 of transcription start
BPChr13G16040	TATA-box	TATA	1670	4	-	Arabidopsis thaliana	core promoter element around -30 of transcription start
BPChr13G16040	TATA-box	ATTATA	1762	6	+	Brassica napus	core promoter element around -30 of transcription start
BPChr13G16040	TATA-box	TATATAA	1763	7	-	Arabidopsis thaliana	core promoter element around -30 of transcription start
BPChr13G16040	TATA-box	TATATA	1764	6	-	Arabidopsis thaliana	core promoter element around -30 of transcription start
BPChr13G16040	TATA-box	ATATAT	1765	6	-	Brassica napus	core promoter element around -30 of transcription start
BPChr13G16040	TATA-box	TATATA	1766	6	-	Arabidopsis thaliana	core promoter element around -30 of transcription start
BPChr13G16040	TATA-box	ATATAT	1767	6	-	Brassica napus	core promoter element around -30 of transcription start
BPChr13G16040	TATA-box	TATATA	1768	6	-	Arabidopsis thaliana	core promoter element around -30 of transcription start
BPChr13G16040	TATA-box	ATATAT	1769	6	-	Brassica napus	core promoter element around -30 of transcription start
BPChr13G16040	TATA-box	TATATA	1770	6	-	Arabidopsis thaliana	core promoter element around -30 of transcription start
BPChr13G16040	TATA-box	ATATAA	1771	6	+	Brassica oleracea	core promoter element around -30 of transcription start
BPChr13G16040	TATA-box	TATA	1772	4	-	Arabidopsis thaliana	core promoter element around -30 of transcription start
BPChr13G16040	TATA-box	TATA	1798	4	-	Arabidopsis thaliana	core promoter element around -30 of transcription start
BPChr13G16040	TATA-box	TATA	1835	4	-	Arabidopsis thaliana	core promoter element around -30 of transcription start
BPChr13G16040	TGACG-motif	TGACG	1634	5	+	Hordeum vulgare	cis-acting regulatory element involved in the MeJA-responsiveness
BPChr13G16040	ERE	ATTTTAAA	1202	8	+	Nicotiana glutinos
BPChr13G16040	ERE	ATTTTAAA	1340	8	+	Nicotiana glutinos
BPChr13G16040	LTR	CCGAAA	50	6	-	Hordeum vulgare	cis-acting element involved in low-temperature responsiveness
BPChr13G16040	MRE	AACCTAA	1580	7	+	Petroselinum crispum	MYB binding site involved in light responsiveness
BPChr13G16040	GT1-motif	GGTTAAT	894	7	-	Avena sativa	light responsive element
BPChr13G16040	GT1-motif	GGTTAA	895	6	-	Arabidopsis thaliana	light responsive element
BPChr13G16040	TGA-element	AACGAC	443	6	-	Brassica oleracea	auxin-responsive element
BPChr13G16040	AT~TATA-box	TATATA	504	6	+	Arabidopsis thaliana
BPChr13G16040	AT~TATA-box	TATATA	506	6	+	Arabidopsis thaliana
BPChr13G16040	AT~TATA-box	TATATA	1656	6	-	Arabidopsis thaliana
BPChr13G16040	AT~TATA-box	TATATA	1658	6	-	Arabidopsis thaliana
BPChr13G16040	AT~TATA-box	TATATA	1660	6	-	Arabidopsis thaliana
BPChr13G16040	AT~TATA-box	TATATA	1662	6	-	Arabidopsis thaliana
BPChr13G16040	AT~TATA-box	TATATA	1664	6	-	Arabidopsis thaliana
BPChr13G16040	AT~TATA-box	TATATA	1666	6	-	Arabidopsis thaliana
BPChr13G16040	AT~TATA-box	TATATA	1668	6	-	Arabidopsis thaliana
BPChr13G16040	AT~TATA-box	TATATA	1764	6	-	Arabidopsis thaliana
BPChr13G16040	AT~TATA-box	TATATA	1766	6	-	Arabidopsis thaliana
BPChr13G16040	AT~TATA-box	TATATA	1768	6	-	Arabidopsis thaliana
BPChr13G16040	AT~TATA-box	TATATA	1770	6	-	Arabidopsis thaliana
BPChr13G16040	O2-site	GATGATGTGG	876	9	+	Zea mays	cis-acting regulatory element involved in zein metabolism regulation
BPChr13G16040	O2-site	GTTGACGTGA	1632	9	+	Zea mays	cis-acting regulatory element involved in zein metabolism regulation
BPChr13G16040	TCCC-motif	TCTCCCT	1973	7	+	Spinacia oleracea	part of a light responsive element
BPChr13G16040	TCCC-motif	TCTCCCT	1987	7	+	Spinacia oleracea	part of a light responsive element
